# Supplementary material for: Epistatic interactions between sex chromosomes and autosomes can affect the stability of sex determination systems
Source: J Evol Biol. 2021 Oct 1;34(11):1666–77. doi: 10.1111/jeb.13939 (PMC9291586; doi:10.1111/jeb.13939)
Supplement: Supplementary file 4 — Supplementary Material [file JEB-34-1666-s002.zip]

Archive with 12 entries (10 files):
- COA_YM_AM_SAI_0/
- COA_YM_AM_SAI_0/0.txt
- COA_YM_AM_SAI_0/2020_08_03_EPI_COA_YM_AM_SAI_0.R
- COA_YM_AM_SAI_0/2020_08_03_EPI_PARS_YM_AM.txt
- COA_YM_AM_SAI_0/parameters.txt
- COA_YM_AM_SAI_0/readme.txt.txt
- COA_YM_AM_SAI_0/seed.txt
- data_analysis_visualisation/
- data_analysis_visualisation/.Rhistory
- data_analysis_visualisation/2020_08_03_data_collected_full.txt
- data_analysis_visualisation/2020_11_23_data_analysis_visualisation.R
- data_analysis_visualisation/readme.txt
