# Supplementary material for: Epistatic interactions between sex chromosomes and autosomes can affect the stability of sex determination systems
Source: J Evol Biol. 2021 Oct 1;34(11):1666–77. doi: 10.1111/jeb.13939 (PMC9291586; doi:10.1111/jeb.13939)
Supplement: Supplementary file 4 — Supplementary Material [file JEB-34-1666-s002.zip › COA_YM_AM_SAI_0/0.txt]

Seed	Generation	SexRatio	Frequency	Sex	LinkageGroup	Copy	Allele	Type	SAY	SAI	SAII	Epsilon	Scenario	Epistasis
-1911860869	1	0.517788135823719	0	M	XY	Maternal	YM	SD	0.0302327037672512	0.0311068284092471	0	0.00660363914212212	YM_AM_SAI	COA
-1911860869	1	0.517788135823719	0	F	XY	Maternal	YM	SD	0.0302327037672512	0.0311068284092471	0	0.00660363914212212	YM_AM_SAI	COA
-1911860869	1	0.517788135823719	0.517788135823719	M	XY	Paternal	YM	SD	0.0302327037672512	0.0311068284092471	0	0.00660363914212212	YM_AM_SAI	COA
-1911860869	1	0.517788135823719	0	F	XY	Paternal	YM	SD	0.0302327037672512	0.0311068284092471	0	0.00660363914212212	YM_AM_SAI	COA
-1911860869	1	0.517788135823719	0.180609431723578	M	XY	Maternal	SAY	SA & EPI	0.0302327037672512	0.0311068284092471	0	0.00660363914212212	YM_AM_SAI	COA
-1911860869	1	0.517788135823719	0.167412824069895	F	XY	Maternal	SAY	SA & EPI	0.0302327037672512	0.0311068284092471	0	0.00660363914212212	YM_AM_SAI	COA
-1911860869	1	0.517788135823719	0.356718138698505	M	XY	Paternal	SAY	SA & EPI	0.0302327037672512	0.0311068284092471	0	0.00660363914212212	YM_AM_SAI	COA
-1911860869	1	0.517788135823719	0.170587373097863	F	XY	Paternal	SAY	SA & EPI	0.0302327037672512	0.0311068284092471	0	0.00660363914212212	YM_AM_SAI	COA
-1911860869	1	0.517788135823719	0	M	I	Maternal	AM	SD	0.0302327037672512	0.0311068284092471	0	0.00660363914212212	YM_AM_SAI	COA
-1911860869	1	0.517788135823719	0	F	I	Maternal	AM	SD	0.0302327037672512	0.0311068284092471	0	0.00660363914212212	YM_AM_SAI	COA
-1911860869	1	0.517788135823719	1.85246383794602e-78	M	I	Paternal	AM	SD	0.0302327037672512	0.0311068284092471	0	0.00660363914212212	YM_AM_SAI	COA
-1911860869	1	0.517788135823719	0	F	I	Paternal	AM	SD	0.0302327037672512	0.0311068284092471	0	0.00660363914212212	YM_AM_SAI	COA
-1911860869	1	0.517788135823719	0.245737749899578	M	I	Maternal	SAI	SA & EPI	0.0302327037672512	0.0311068284092471	0	0.00660363914212212	YM_AM_SAI	COA
-1911860869	1	0.517788135823719	0.228214394939006	F	I	Maternal	SAI	SA & EPI	0.0302327037672512	0.0311068284092471	0	0.00660363914212212	YM_AM_SAI	COA
-1911860869	1	0.517788135823719	0.249782202432195	M	I	Paternal	SAI	SA & EPI	0.0302327037672512	0.0311068284092471	0	0.00660363914212212	YM_AM_SAI	COA
-1911860869	1	0.517788135823719	0.232020829503927	F	I	Paternal	SAI	SA & EPI	0.0302327037672512	0.0311068284092471	0	0.00660363914212212	YM_AM_SAI	COA
-1911860869	1	0.517788135823719	0	M	II	Maternal	FD	SD	0.0302327037672512	0.0311068284092471	0	0.00660363914212212	YM_AM_SAI	COA
-1911860869	1	0.517788135823719	0	F	II	Maternal	FD	SD	0.0302327037672512	0.0311068284092471	0	0.00660363914212212	YM_AM_SAI	COA
-1911860869	1	0.517788135823719	0	M	II	Paternal	FD	SD	0.0302327037672512	0.0311068284092471	0	0.00660363914212212	YM_AM_SAI	COA
-1911860869	1	0.517788135823719	0	F	II	Paternal	FD	SD	0.0302327037672512	0.0311068284092471	0	0.00660363914212212	YM_AM_SAI	COA
-1911860869	1	0.517788135823719	0	M	II	Maternal	SAII	SA & EPI	0.0302327037672512	0.0311068284092471	0	0.00660363914212212	YM_AM_SAI	COA
-1911860869	1	0.517788135823719	0	F	II	Maternal	SAII	SA & EPI	0.0302327037672512	0.0311068284092471	0	0.00660363914212212	YM_AM_SAI	COA
-1911860869	1	0.517788135823719	0	M	II	Paternal	SAII	SA & EPI	0.0302327037672512	0.0311068284092471	0	0.00660363914212212	YM_AM_SAI	COA
-1911860869	1	0.517788135823719	0	F	II	Paternal	SAII	SA & EPI	0.0302327037672512	0.0311068284092471	0	0.00660363914212212	YM_AM_SAI	COA
-1911860869	1	0.517788135823719	0.258894067911861	M	III	Maternal	EPI	SA & EPI	0.0302327037672512	0.0311068284092471	0	0.00660363914212212	YM_AM_SAI	COA
-1911860869	1	0.517788135823719	0.244433266698553	F	III	Maternal	EPI	SA & EPI	0.0302327037672512	0.0311068284092471	0	0.00660363914212212	YM_AM_SAI	COA
-1911860869	1	0.517788135823719	0.258894067911861	M	III	Paternal	EPI	SA & EPI	0.0302327037672512	0.0311068284092471	0	0.00660363914212212	YM_AM_SAI	COA
-1911860869	1	0.517788135823719	0.244433266698553	F	III	Paternal	EPI	SA & EPI	0.0302327037672512	0.0311068284092471	0	0.00660363914212212	YM_AM_SAI	COA
