# Supplementary material for: Epistatic interactions between sex chromosomes and autosomes can affect the stability of sex determination systems
Source: J Evol Biol. 2021 Oct 1;34(11):1666–77. doi: 10.1111/jeb.13939 (PMC9291586; doi:10.1111/jeb.13939)
Supplement: Supplementary file 4 — Supplementary Material [file JEB-34-1666-s002.zip › COA_YM_AM_SAI_0/2020_08_03_EPI_PARS_YM_AM.txt]

variables
runtime	200000
genskip	1000
recXY	0.01
recAuI	0.01
recAuII	0.01
MY1	0
MA1	0
FD1	0
SAY1	0.25
SAI1	0.25
SAII1	0
MY2	0.5
MA2	0
FD2	0
SAY2	0.25
SAI2	0.25
SAII2	0
EPI1	0.25
EPI2	0.25
sSAYm	0
sSAIm	0
sSAIIm	0
sSAYf	0
sSAIf	0
sSAIIf	0
hSAYm	0.6
hSAIm	0.6
hSAIIm	0.4
hSAYf	0.4
hSAIf	0.4
hSAIIf	0.6
muFD	0
muAM	0.001
muGeneration	10000
