# Supplementary material for: Epistatic interactions between sex chromosomes and autosomes can affect the stability of sex determination systems
Source: J Evol Biol. 2021 Oct 1;34(11):1666–77. doi: 10.1111/jeb.13939 (PMC9291586; doi:10.1111/jeb.13939)
Supplement: Supplementary file 4 — Supplementary Material [file JEB-34-1666-s002.zip › COA_YM_AM_SAI_0/parameters.txt]

"variables"
"runtime" 2e+05
"genskip" 1000
"recXY" 0.01
"recAuI" 0.01
"recAuII" 0.01
"MY1" 0
"MA1" 0
"FD1" 0
"SAY1" 0.25
"SAI1" 0.25
"SAII1" 0
"MY2" 0.5
"MA2" 0
"FD2" 0
"SAY2" 0.25
"SAI2" 0.25
"SAII2" 0
"EPI1" 0.25
"EPI2" 0.25
"sSAYm" 0
"sSAIm" 0
"sSAIIm" 0
"sSAYf" 0
"sSAIf" 0
"sSAIIf" 0
"hSAYm" 0.6
"hSAIm" 0.6
"hSAIIm" 0.4
"hSAYf" 0.4
"hSAIf" 0.4
"hSAIIf" 0.6
"muFD" 0
"muAM" 0.001
"muGeneration" 10000
