# Supplementary material for: Epistatic interactions between sex chromosomes and autosomes can affect the stability of sex determination systems
Source: J Evol Biol. 2021 Oct 1;34(11):1666–77. doi: 10.1111/jeb.13939 (PMC9291586; doi:10.1111/jeb.13939)
Supplement: Supplementary file 4 — Supplementary Material [file JEB-34-1666-s002.zip › COA_YM_AM_SAI_0/readme.txt.txt]

This folder contains files as associated with a single simulation in the model. The files are as
follows:

/0.txt

  Data file containing the allele frequencies after the simulation is completed. The variables are
  as follows: 
  
  Seed		= Seed used for generating parameter values.
  Generation	= Generation at which frequencies are reported (equals total run time)
  SexRatio	= Sex ratio (% males) 
  Frequency	= Allele frequency
  Sex		= Sex in which allele frequency is reported
  LinkageGroup	= Which linkage group the locus is located on
  Copy		= Whether allele frequency is reported for paternal/maternal copy
  Allele	= Which locus/allele's frequency is reported
  Type		= The type of the allele
  SAY		= Selective effect s of SAY allele in males
  SAI		= Selective effect s of SAI allele in males
  SAII		= Selective effect s of SAII allele in males
  Epsilon	= Epistatis effect size epsilon
  Scenario	= Whether transition is Y->A (YM_AM) or Y->W (YM_FD)
  Epistasis	= Type of epistasis (COA = Coadaptation, DOM = Dominance, DXD = overdominance)

/2020_08_03_EPI_COA_YM_AM_SAI_0.R

  Contains a version of the source code corresponding to a Y-A transition under coadaptation 
  epistasis.

/2020_08_03_EPI_PARS_YM_AM.txt

  Contains parameter values read by 2020_08_03_EPI_COA_YM_AM_SAI_0.R to run the simulation

/parameters.txt

  Parameter file generated by script for archiving purposes.

/seed.txt

  Randomly-generated seed in file to set seed in 2020_08_03_EPI_COA_YM_AM_SAI_0.R, seeds are set
  to ensure repeatability of simulations.
