# Supplementary material for: Epistatic interactions between sex chromosomes and autosomes can affect the stability of sex determination systems
Source: J Evol Biol. 2021 Oct 1;34(11):1666–77. doi: 10.1111/jeb.13939 (PMC9291586; doi:10.1111/jeb.13939)
Supplement: Supplementary file 4 — Supplementary Material [file JEB-34-1666-s002.zip › data_analysis_visualisation/2020_08_03_data_collected_full.txt]

"Seed" "Generation" "SexRatio" "Frequency" "Sex" "LinkageGroup" "Copy" "Allele" "Type" "SAY" "SAI" "SAII" "Epsilon" "Scenario" "Epistasis"
-1004302527 1 0.501342631304361 2.19525428673813e-14 "M" "XY" "Maternal" "YM" "SD" 0.0218268865719438 0 0.0226798703894019 0 "YM_FD_SAII" "DOM"
-1004302527 1 0.501342631304361 2.19276795566117e-14 "F" "XY" "Maternal" "YM" "SD" 0.0218268865719438 0 0.0226798703894019 0 "YM_FD_SAII" "DOM"
-1004302527 1 0.501342631304361 0.50134263130435 "M" "XY" "Paternal" "YM" "SD" 0.0218268865719438 0 0.0226798703894019 0 "YM_FD_SAII" "DOM"
-1004302527 1 0.501342631304361 2.19883902119569e-14 "F" "XY" "Paternal" "YM" "SD" 0.0218268865719438 0 0.0226798703894019 0 "YM_FD_SAII" "DOM"
-1004302527 1 0.501342631304361 0.194722180060626 "M" "XY" "Maternal" "SAY" "SA & EPI" 0.0218268865719438 0 0.0226798703894019 0 "YM_FD_SAII" "DOM"
-1004302527 1 0.501342631304361 0.192581523991809 "F" "XY" "Maternal" "SAY" "SA & EPI" 0.0218268865719438 0 0.0226798703894019 0 "YM_FD_SAII" "DOM"
-1004302527 1 0.501342631304361 0.324246195487258 "M" "XY" "Paternal" "SAY" "SA & EPI" 0.0218268865719438 0 0.0226798703894019 0 "YM_FD_SAII" "DOM"
-1004302527 1 0.501342631304361 0.19508459658177 "F" "XY" "Paternal" "SAY" "SA & EPI" 0.0218268865719438 0 0.0226798703894019 0 "YM_FD_SAII" "DOM"
-1004302527 1 0.501342631304361 0 "M" "I" "Maternal" "AM" "SD" 0.0218268865719438 0 0.0226798703894019 0 "YM_FD_SAII" "DOM"
-1004302527 1 0.501342631304361 0 "F" "I" "Maternal" "AM" "SD" 0.0218268865719438 0 0.0226798703894019 0 "YM_FD_SAII" "DOM"
-1004302527 1 0.501342631304361 0 "M" "I" "Paternal" "AM" "SD" 0.0218268865719438 0 0.0226798703894019 0 "YM_FD_SAII" "DOM"
-1004302527 1 0.501342631304361 0 "F" "I" "Paternal" "AM" "SD" 0.0218268865719438 0 0.0226798703894019 0 "YM_FD_SAII" "DOM"
-1004302527 1 0.501342631304361 0 "M" "I" "Maternal" "SAI" "SA & EPI" 0.0218268865719438 0 0.0226798703894019 0 "YM_FD_SAII" "DOM"
-1004302527 1 0.501342631304361 0 "F" "I" "Maternal" "SAI" "SA & EPI" 0.0218268865719438 0 0.0226798703894019 0 "YM_FD_SAII" "DOM"
-1004302527 1 0.501342631304361 0 "M" "I" "Paternal" "SAI" "SA & EPI" 0.0218268865719438 0 0.0226798703894019 0 "YM_FD_SAII" "DOM"
-1004302527 1 0.501342631304361 0 "F" "I" "Paternal" "SAI" "SA & EPI" 0.0218268865719438 0 0.0226798703894019 0 "YM_FD_SAII" "DOM"
-1004302527 1 0.501342631304361 0 "M" "II" "Maternal" "FD" "SD" 0.0218268865719438 0 0.0226798703894019 0 "YM_FD_SAII" "DOM"
-1004302527 1 0.501342631304361 4.40385424711294e-14 "F" "II" "Maternal" "FD" "SD" 0.0218268865719438 0 0.0226798703894019 0 "YM_FD_SAII" "DOM"
-1004302527 1 0.501342631304361 0 "M" "II" "Paternal" "FD" "SD" 0.0218268865719438 0 0.0226798703894019 0 "YM_FD_SAII" "DOM"
-1004302527 1 0.501342631304361 0 "F" "II" "Paternal" "FD" "SD" 0.0218268865719438 0 0.0226798703894019 0 "YM_FD_SAII" "DOM"
-1004302527 1 0.501342631304361 0.23723691171223 "M" "II" "Maternal" "SAII" "SA & EPI" 0.0218268865719438 0 0.0226798703894019 0 "YM_FD_SAII" "DOM"
-1004302527 1 0.501342631304361 0.240464058390955 "F" "II" "Maternal" "SAII" "SA & EPI" 0.0218268865719438 0 0.0226798703894019 0 "YM_FD_SAII" "DOM"
-1004302527 1 0.501342631304361 0.234404259502384 "M" "II" "Paternal" "SAII" "SA & EPI" 0.0218268865719438 0 0.0226798703894019 0 "YM_FD_SAII" "DOM"
-1004302527 1 0.501342631304361 0.237623378924255 "F" "II" "Paternal" "SAII" "SA & EPI" 0.0218268865719438 0 0.0226798703894019 0 "YM_FD_SAII" "DOM"
-1004302527 1 0.501342631304361 0.125335657826202 "M" "III" "Maternal" "EPI" "SA & EPI" 0.0218268865719438 0 0.0226798703894019 0 "YM_FD_SAII" "DOM"
-1004302527 1 0.501342631304361 0.125541526270112 "F" "III" "Maternal" "EPI" "SA & EPI" 0.0218268865719438 0 0.0226798703894019 0 "YM_FD_SAII" "DOM"
-1004302527 1 0.501342631304361 0.125335657826202 "M" "III" "Paternal" "EPI" "SA & EPI" 0.0218268865719438 0 0.0226798703894019 0 "YM_FD_SAII" "DOM"
-1004302527 1 0.501342631304361 0.125541526270112 "F" "III" "Paternal" "EPI" "SA & EPI" 0.0218268865719438 0 0.0226798703894019 0 "YM_FD_SAII" "DOM"
-1970876167 1 0.500678551745282 0.499834376855231 "M" "XY" "Maternal" "YM" "SD" 0.0213534750160761 0 0.0335541296051815 0 "YM_FD_SAII" "DOM"
-1970876167 1 0.500678551745282 0.504126902355076 "F" "XY" "Maternal" "YM" "SD" 0.0213534750160761 0 0.0335541296051815 0 "YM_FD_SAII" "DOM"
-1970876167 1 0.500678551745282 0.499837213734717 "M" "XY" "Paternal" "YM" "SD" 0.0213534750160761 0 0.0335541296051815 0 "YM_FD_SAII" "DOM"
-1970876167 1 0.500678551745282 0.504126915397458 "F" "XY" "Paternal" "YM" "SD" 0.0213534750160761 0 0.0335541296051815 0 "YM_FD_SAII" "DOM"
-1970876167 1 0.500678551745282 0.237663884111198 "M" "XY" "Maternal" "SAY" "SA & EPI" 0.0213534750160761 0 0.0335541296051815 0 "YM_FD_SAII" "DOM"
-1970876167 1 0.500678551745282 0.237020429088122 "F" "XY" "Maternal" "SAY" "SA & EPI" 0.0213534750160761 0 0.0335541296051815 0 "YM_FD_SAII" "DOM"
-1970876167 1 0.500678551745282 0.240331172198187 "M" "XY" "Paternal" "SAY" "SA & EPI" 0.0213534750160761 0 0.0335541296051815 0 "YM_FD_SAII" "DOM"
-1970876167 1 0.500678551745282 0.239707780460829 "F" "XY" "Paternal" "SAY" "SA & EPI" 0.0213534750160761 0 0.0335541296051815 0 "YM_FD_SAII" "DOM"
-1970876167 1 0.500678551745282 0 "M" "I" "Maternal" "AM" "SD" 0.0213534750160761 0 0.0335541296051815 0 "YM_FD_SAII" "DOM"
-1970876167 1 0.500678551745282 0 "F" "I" "Maternal" "AM" "SD" 0.0213534750160761 0 0.0335541296051815 0 "YM_FD_SAII" "DOM"
-1970876167 1 0.500678551745282 0 "M" "I" "Paternal" "AM" "SD" 0.0213534750160761 0 0.0335541296051815 0 "YM_FD_SAII" "DOM"
-1970876167 1 0.500678551745282 0 "F" "I" "Paternal" "AM" "SD" 0.0213534750160761 0 0.0335541296051815 0 "YM_FD_SAII" "DOM"
-1970876167 1 0.500678551745282 0 "M" "I" "Maternal" "SAI" "SA & EPI" 0.0213534750160761 0 0.0335541296051815 0 "YM_FD_SAII" "DOM"
-1970876167 1 0.500678551745282 0 "F" "I" "Maternal" "SAI" "SA & EPI" 0.0213534750160761 0 0.0335541296051815 0 "YM_FD_SAII" "DOM"
-1970876167 1 0.500678551745282 0 "M" "I" "Paternal" "SAI" "SA & EPI" 0.0213534750160761 0 0.0335541296051815 0 "YM_FD_SAII" "DOM"
-1970876167 1 0.500678551745282 0 "F" "I" "Paternal" "SAI" "SA & EPI" 0.0213534750160761 0 0.0335541296051815 0 "YM_FD_SAII" "DOM"
-1970876167 1 0.500678551745282 0 "M" "II" "Maternal" "FD" "SD" 0.0213534750160761 0 0.0335541296051815 0 "YM_FD_SAII" "DOM"
-1970876167 1 0.500678551745282 0.504976913538596 "F" "II" "Maternal" "FD" "SD" 0.0213534750160761 0 0.0335541296051815 0 "YM_FD_SAII" "DOM"
-1970876167 1 0.500678551745282 0 "M" "II" "Paternal" "FD" "SD" 0.0213534750160761 0 0.0335541296051815 0 "YM_FD_SAII" "DOM"
-1970876167 1 0.500678551745282 0 "F" "II" "Paternal" "FD" "SD" 0.0213534750160761 0 0.0335541296051815 0 "YM_FD_SAII" "DOM"
-1970876167 1 0.500678551745282 0.167552836865346 "M" "II" "Maternal" "SAII" "SA & EPI" 0.0213534750160761 0 0.0335541296051815 0 "YM_FD_SAII" "DOM"
-1970876167 1 0.500678551745282 0.355299038026618 "F" "II" "Maternal" "SAII" "SA & EPI" 0.0213534750160761 0 0.0335541296051815 0 "YM_FD_SAII" "DOM"
-1970876167 1 0.500678551745282 0.164038519257961 "M" "II" "Paternal" "SAII" "SA & EPI" 0.0213534750160761 0 0.0335541296051815 0 "YM_FD_SAII" "DOM"
-1970876167 1 0.500678551745282 0.168913399713038 "F" "II" "Paternal" "SAII" "SA & EPI" 0.0213534750160761 0 0.0335541296051815 0 "YM_FD_SAII" "DOM"
-1970876167 1 0.500678551745282 0.125169637936323 "M" "III" "Maternal" "EPI" "SA & EPI" 0.0213534750160761 0 0.0335541296051815 0 "YM_FD_SAII" "DOM"
-1970876167 1 0.500678551745282 0.126244584997495 "F" "III" "Maternal" "EPI" "SA & EPI" 0.0213534750160761 0 0.0335541296051815 0 "YM_FD_SAII" "DOM"
-1970876167 1 0.500678551745282 0.125169637936323 "M" "III" "Paternal" "EPI" "SA & EPI" 0.0213534750160761 0 0.0335541296051815 0 "YM_FD_SAII" "DOM"
-1970876167 1 0.500678551745282 0.126244584997495 "F" "III" "Paternal" "EPI" "SA & EPI" 0.0213534750160761 0 0.0335541296051815 0 "YM_FD_SAII" "DOM"
658236516 1 0.509597889962462 3.34235409411603e-320 "M" "XY" "Maternal" "YM" "SD" 0.0343622475396842 0 0.00104058049619198 0 "YM_FD_SAII" "DOM"
658236516 1 0.509597889962462 3.21686142007236e-320 "F" "XY" "Maternal" "YM" "SD" 0.0343622475396842 0 0.00104058049619198 0 "YM_FD_SAII" "DOM"
658236516 1 0.509597889962462 0.509597889962462 "M" "XY" "Paternal" "YM" "SD" 0.0343622475396842 0 0.00104058049619198 0 "YM_FD_SAII" "DOM"
658236516 1 0.509597889962462 3.22180207653077e-320 "F" "XY" "Paternal" "YM" "SD" 0.0343622475396842 0 0.00104058049619198 0 "YM_FD_SAII" "DOM"
658236516 1 0.509597889962462 0.168743649019982 "M" "XY" "Maternal" "SAY" "SA & EPI" 0.0343622475396842 0 0.00104058049619198 0 "YM_FD_SAII" "DOM"
658236516 1 0.509597889962462 0.160568238710116 "F" "XY" "Maternal" "SAY" "SA & EPI" 0.0343622475396842 0 0.00104058049619198 0 "YM_FD_SAII" "DOM"
658236516 1 0.509597889962462 0.360286806272928 "M" "XY" "Paternal" "SAY" "SA & EPI" 0.0343622475396842 0 0.00104058049619198 0 "YM_FD_SAII" "DOM"
658236516 1 0.509597889962462 0.164105598834654 "F" "XY" "Paternal" "SAY" "SA & EPI" 0.0343622475396842 0 0.00104058049619198 0 "YM_FD_SAII" "DOM"
658236516 1 0.509597889962462 0 "M" "I" "Maternal" "AM" "SD" 0.0343622475396842 0 0.00104058049619198 0 "YM_FD_SAII" "DOM"
658236516 1 0.509597889962462 0 "F" "I" "Maternal" "AM" "SD" 0.0343622475396842 0 0.00104058049619198 0 "YM_FD_SAII" "DOM"
658236516 1 0.509597889962462 0 "M" "I" "Paternal" "AM" "SD" 0.0343622475396842 0 0.00104058049619198 0 "YM_FD_SAII" "DOM"
658236516 1 0.509597889962462 0 "F" "I" "Paternal" "AM" "SD" 0.0343622475396842 0 0.00104058049619198 0 "YM_FD_SAII" "DOM"
658236516 1 0.509597889962462 0 "M" "I" "Maternal" "SAI" "SA & EPI" 0.0343622475396842 0 0.00104058049619198 0 "YM_FD_SAII" "DOM"
658236516 1 0.509597889962462 0 "F" "I" "Maternal" "SAI" "SA & EPI" 0.0343622475396842 0 0.00104058049619198 0 "YM_FD_SAII" "DOM"
658236516 1 0.509597889962462 0 "M" "I" "Paternal" "SAI" "SA & EPI" 0.0343622475396842 0 0.00104058049619198 0 "YM_FD_SAII" "DOM"
658236516 1 0.509597889962462 0 "F" "I" "Paternal" "SAI" "SA & EPI" 0.0343622475396842 0 0.00104058049619198 0 "YM_FD_SAII" "DOM"
658236516 1 0.509597889962462 0 "M" "II" "Maternal" "FD" "SD" 0.0343622475396842 0 0.00104058049619198 0 "YM_FD_SAII" "DOM"
658236516 1 0.509597889962462 6.42532372416541e-320 "F" "II" "Maternal" "FD" "SD" 0.0343622475396842 0 0.00104058049619198 0 "YM_FD_SAII" "DOM"
658236516 1 0.509597889962462 0 "M" "II" "Paternal" "FD" "SD" 0.0343622475396842 0 0.00104058049619198 0 "YM_FD_SAII" "DOM"
658236516 1 0.509597889962462 0 "F" "II" "Paternal" "FD" "SD" 0.0343622475396842 0 0.00104058049619198 0 "YM_FD_SAII" "DOM"
658236516 1 0.509597889962462 0.25413353797456 "M" "II" "Maternal" "SAII" "SA & EPI" 0.0343622475396842 0 0.00104058049619198 0 "YM_FD_SAII" "DOM"
658236516 1 0.509597889962462 0.24715794251377 "F" "II" "Maternal" "SAII" "SA & EPI" 0.0343622475396842 0 0.00104058049619198 0 "YM_FD_SAII" "DOM"
658236516 1 0.509597889962462 0.254000969658476 "M" "II" "Paternal" "SAII" "SA & EPI" 0.0343622475396842 0 0.00104058049619198 0 "YM_FD_SAII" "DOM"
658236516 1 0.509597889962462 0.247029079879153 "F" "II" "Paternal" "SAII" "SA & EPI" 0.0343622475396842 0 0.00104058049619198 0 "YM_FD_SAII" "DOM"
658236516 1 0.509597889962462 0.12739947249063 "M" "III" "Maternal" "EPI" "SA & EPI" 0.0343622475396842 0 0.00104058049619198 0 "YM_FD_SAII" "DOM"
658236516 1 0.509597889962462 0.123837945874215 "F" "III" "Maternal" "EPI" "SA & EPI" 0.0343622475396842 0 0.00104058049619198 0 "YM_FD_SAII" "DOM"
658236516 1 0.509597889962462 0.12739947249063 "M" "III" "Paternal" "EPI" "SA & EPI" 0.0343622475396842 0 0.00104058049619198 0 "YM_FD_SAII" "DOM"
658236516 1 0.509597889962462 0.123837945874215 "F" "III" "Paternal" "EPI" "SA & EPI" 0.0343622475396842 0 0.00104058049619198 0 "YM_FD_SAII" "DOM"
-73043917 1 0.507314081661263 2.22131914370224e-320 "M" "XY" "Maternal" "YM" "SD" 0.0469906468992122 0 0.0289862531120889 0 "YM_FD_SAII" "DOM"
-73043917 1 0.507314081661263 2.15857280668041e-320 "F" "XY" "Maternal" "YM" "SD" 0.0469906468992122 0 0.0289862531120889 0 "YM_FD_SAII" "DOM"
-73043917 1 0.507314081661263 0.507314081661263 "M" "XY" "Paternal" "YM" "SD" 0.0469906468992122 0 0.0289862531120889 0 "YM_FD_SAII" "DOM"
-73043917 1 0.507314081661263 2.17339477605564e-320 "F" "XY" "Paternal" "YM" "SD" 0.0469906468992122 0 0.0289862531120889 0 "YM_FD_SAII" "DOM"
-73043917 1 0.507314081661263 0.144224095818097 "M" "XY" "Maternal" "SAY" "SA & EPI" 0.0469906468992122 0 0.0289862531120889 0 "YM_FD_SAII" "DOM"
-73043917 1 0.507314081661263 0.138331968794526 "F" "XY" "Maternal" "SAY" "SA & EPI" 0.0469906468992122 0 0.0289862531120889 0 "YM_FD_SAII" "DOM"
-73043917 1 0.507314081661263 0.382018977299387 "M" "XY" "Paternal" "SAY" "SA & EPI" 0.0469906468992122 0 0.0289862531120889 0 "YM_FD_SAII" "DOM"
-73043917 1 0.507314081661263 0.142734970305508 "F" "XY" "Paternal" "SAY" "SA & EPI" 0.0469906468992122 0 0.0289862531120889 0 "YM_FD_SAII" "DOM"
-73043917 1 0.507314081661263 0 "M" "I" "Maternal" "AM" "SD" 0.0469906468992122 0 0.0289862531120889 0 "YM_FD_SAII" "DOM"
-73043917 1 0.507314081661263 0 "F" "I" "Maternal" "AM" "SD" 0.0469906468992122 0 0.0289862531120889 0 "YM_FD_SAII" "DOM"
-73043917 1 0.507314081661263 0 "M" "I" "Paternal" "AM" "SD" 0.0469906468992122 0 0.0289862531120889 0 "YM_FD_SAII" "DOM"
-73043917 1 0.507314081661263 0 "F" "I" "Paternal" "AM" "SD" 0.0469906468992122 0 0.0289862531120889 0 "YM_FD_SAII" "DOM"
-73043917 1 0.507314081661263 0 "M" "I" "Maternal" "SAI" "SA & EPI" 0.0469906468992122 0 0.0289862531120889 0 "YM_FD_SAII" "DOM"
-73043917 1 0.507314081661263 0 "F" "I" "Maternal" "SAI" "SA & EPI" 0.0469906468992122 0 0.0289862531120889 0 "YM_FD_SAII" "DOM"
-73043917 1 0.507314081661263 0 "M" "I" "Paternal" "SAI" "SA & EPI" 0.0469906468992122 0 0.0289862531120889 0 "YM_FD_SAII" "DOM"
-73043917 1 0.507314081661263 0 "F" "I" "Paternal" "SAI" "SA & EPI" 0.0469906468992122 0 0.0289862531120889 0 "YM_FD_SAII" "DOM"
-73043917 1 0.507314081661263 0 "M" "II" "Maternal" "FD" "SD" 0.0469906468992122 0 0.0289862531120889 0 "YM_FD_SAII" "DOM"
-73043917 1 0.507314081661263 4.36803437488246e-320 "F" "II" "Maternal" "FD" "SD" 0.0469906468992122 0 0.0289862531120889 0 "YM_FD_SAII" "DOM"
-73043917 1 0.507314081661263 0 "M" "II" "Paternal" "FD" "SD" 0.0469906468992122 0 0.0289862531120889 0 "YM_FD_SAII" "DOM"
-73043917 1 0.507314081661263 0 "F" "II" "Paternal" "FD" "SD" 0.0469906468992122 0 0.0289862531120889 0 "YM_FD_SAII" "DOM"
-73043917 1 0.507314081661263 0.236543214631516 "M" "II" "Maternal" "SAII" "SA & EPI" 0.0469906468992122 0 0.0289862531120889 0 "YM_FD_SAII" "DOM"
-73043917 1 0.507314081661263 0.237525783107133 "F" "II" "Maternal" "SAII" "SA & EPI" 0.0469906468992122 0 0.0289862531120889 0 "YM_FD_SAII" "DOM"
-73043917 1 0.507314081661263 0.232887362101783 "M" "II" "Paternal" "SAII" "SA & EPI" 0.0469906468992122 0 0.0289862531120889 0 "YM_FD_SAII" "DOM"
-73043917 1 0.507314081661263 0.233903728034377 "F" "II" "Paternal" "SAII" "SA & EPI" 0.0469906468992122 0 0.0289862531120889 0 "YM_FD_SAII" "DOM"
-73043917 1 0.507314081661263 0.126828520415317 "M" "III" "Maternal" "EPI" "SA & EPI" 0.0469906468992122 0 0.0289862531120889 0 "YM_FD_SAII" "DOM"
-73043917 1 0.507314081661263 0.125416085571767 "F" "III" "Maternal" "EPI" "SA & EPI" 0.0469906468992122 0 0.0289862531120889 0 "YM_FD_SAII" "DOM"
-73043917 1 0.507314081661263 0.126828520415317 "M" "III" "Paternal" "EPI" "SA & EPI" 0.0469906468992122 0 0.0289862531120889 0 "YM_FD_SAII" "DOM"
-73043917 1 0.507314081661263 0.125416085571767 "F" "III" "Paternal" "EPI" "SA & EPI" 0.0469906468992122 0 0.0289862531120889 0 "YM_FD_SAII" "DOM"
-299756824 1 0.508651253261134 2.38781926635074e-320 "M" "XY" "Maternal" "YM" "SD" 0.0379638319485821 0 0.00997874150052667 0 "YM_FD_SAII" "DOM"
-299756824 1 0.508651253261134 2.31173315689119e-320 "F" "XY" "Maternal" "YM" "SD" 0.0379638319485821 0 0.00997874150052667 0 "YM_FD_SAII" "DOM"
-299756824 1 0.508651253261134 0.508651253261134 "M" "XY" "Paternal" "YM" "SD" 0.0379638319485821 0 0.00997874150052667 0 "YM_FD_SAII" "DOM"
-299756824 1 0.508651253261134 2.32309666674554e-320 "F" "XY" "Paternal" "YM" "SD" 0.0379638319485821 0 0.00997874150052667 0 "YM_FD_SAII" "DOM"
-299756824 1 0.508651253261134 0.16108307992589 "M" "XY" "Maternal" "SAY" "SA & EPI" 0.0379638319485821 0 0.00997874150052667 0 "YM_FD_SAII" "DOM"
-299756824 1 0.508651253261134 0.153820314848431 "F" "XY" "Maternal" "SAY" "SA & EPI" 0.0379638319485821 0 0.00997874150052667 0 "YM_FD_SAII" "DOM"
-299756824 1 0.508651253261134 0.366976570796694 "M" "XY" "Paternal" "SAY" "SA & EPI" 0.0379638319485821 0 0.00997874150052667 0 "YM_FD_SAII" "DOM"
-299756824 1 0.508651253261134 0.157629925404808 "F" "XY" "Paternal" "SAY" "SA & EPI" 0.0379638319485821 0 0.00997874150052667 0 "YM_FD_SAII" "DOM"
-299756824 1 0.508651253261134 0 "M" "I" "Maternal" "AM" "SD" 0.0379638319485821 0 0.00997874150052667 0 "YM_FD_SAII" "DOM"
-299756824 1 0.508651253261134 0 "F" "I" "Maternal" "AM" "SD" 0.0379638319485821 0 0.00997874150052667 0 "YM_FD_SAII" "DOM"
-299756824 1 0.508651253261134 0 "M" "I" "Paternal" "AM" "SD" 0.0379638319485821 0 0.00997874150052667 0 "YM_FD_SAII" "DOM"
-299756824 1 0.508651253261134 0 "F" "I" "Paternal" "AM" "SD" 0.0379638319485821 0 0.00997874150052667 0 "YM_FD_SAII" "DOM"
-299756824 1 0.508651253261134 0 "M" "I" "Maternal" "SAI" "SA & EPI" 0.0379638319485821 0 0.00997874150052667 0 "YM_FD_SAII" "DOM"
-299756824 1 0.508651253261134 0 "F" "I" "Maternal" "SAI" "SA & EPI" 0.0379638319485821 0 0.00997874150052667 0 "YM_FD_SAII" "DOM"
-299756824 1 0.508651253261134 0 "M" "I" "Paternal" "SAI" "SA & EPI" 0.0379638319485821 0 0.00997874150052667 0 "YM_FD_SAII" "DOM"
-299756824 1 0.508651253261134 0 "F" "I" "Paternal" "SAI" "SA & EPI" 0.0379638319485821 0 0.00997874150052667 0 "YM_FD_SAII" "DOM"
-299756824 1 0.508651253261134 0 "M" "II" "Maternal" "FD" "SD" 0.0379638319485821 0 0.00997874150052667 0 "YM_FD_SAII" "DOM"
-299756824 1 0.508651253261134 4.66496782803305e-320 "F" "II" "Maternal" "FD" "SD" 0.0379638319485821 0 0.00997874150052667 0 "YM_FD_SAII" "DOM"
-299756824 1 0.508651253261134 0 "M" "II" "Paternal" "FD" "SD" 0.0379638319485821 0 0.00997874150052667 0 "YM_FD_SAII" "DOM"
-299756824 1 0.508651253261134 0 "F" "II" "Paternal" "FD" "SD" 0.0379638319485821 0 0.00997874150052667 0 "YM_FD_SAII" "DOM"
-299756824 1 0.508651253261134 0.248138754041853 "M" "II" "Maternal" "SAII" "SA & EPI" 0.0379638319485821 0 0.00997874150052667 0 "YM_FD_SAII" "DOM"
-299756824 1 0.508651253261134 0.243920115320327 "F" "II" "Maternal" "SAII" "SA & EPI" 0.0379638319485821 0 0.00997874150052667 0 "YM_FD_SAII" "DOM"
-299756824 1 0.508651253261134 0.246870739074474 "M" "II" "Paternal" "SAII" "SA & EPI" 0.0379638319485821 0 0.00997874150052667 0 "YM_FD_SAII" "DOM"
-299756824 1 0.508651253261134 0.242679698765641 "F" "II" "Paternal" "SAII" "SA & EPI" 0.0379638319485821 0 0.00997874150052667 0 "YM_FD_SAII" "DOM"
-299756824 1 0.508651253261134 0.127162813315272 "M" "III" "Maternal" "EPI" "SA & EPI" 0.0379638319485821 0 0.00997874150052667 0 "YM_FD_SAII" "DOM"
-299756824 1 0.508651253261134 0.124365546669913 "F" "III" "Maternal" "EPI" "SA & EPI" 0.0379638319485821 0 0.00997874150052667 0 "YM_FD_SAII" "DOM"
-299756824 1 0.508651253261134 0.127162813315272 "M" "III" "Paternal" "EPI" "SA & EPI" 0.0379638319485821 0 0.00997874150052667 0 "YM_FD_SAII" "DOM"
-299756824 1 0.508651253261134 0.124365546669913 "F" "III" "Paternal" "EPI" "SA & EPI" 0.0379638319485821 0 0.00997874150052667 0 "YM_FD_SAII" "DOM"
-944699925 1 0.504661525993561 4.74780475148274e-258 "M" "XY" "Maternal" "YM" "SD" 0.028762744658161 0 0.0162153901997954 0 "YM_FD_SAII" "DOM"
-944699925 1 0.504661525993561 4.66723838109576e-258 "F" "XY" "Maternal" "YM" "SD" 0.028762744658161 0 0.0162153901997954 0 "YM_FD_SAII" "DOM"
-944699925 1 0.504661525993561 0.504661525993561 "M" "XY" "Paternal" "YM" "SD" 0.028762744658161 0 0.0162153901997954 0 "YM_FD_SAII" "DOM"
-944699925 1 0.504661525993561 4.68891717976164e-258 "F" "XY" "Paternal" "YM" "SD" 0.028762744658161 0 0.0162153901997954 0 "YM_FD_SAII" "DOM"
-944699925 1 0.504661525993561 0.179352188382414 "M" "XY" "Maternal" "SAY" "SA & EPI" 0.028762744658161 0 0.0162153901997954 0 "YM_FD_SAII" "DOM"
-944699925 1 0.504661525993561 0.17456753100928 "F" "XY" "Maternal" "SAY" "SA & EPI" 0.028762744658161 0 0.0162153901997954 0 "YM_FD_SAII" "DOM"
-944699925 1 0.504661525993561 0.344223035537673 "M" "XY" "Paternal" "SAY" "SA & EPI" 0.028762744658161 0 0.0162153901997954 0 "YM_FD_SAII" "DOM"
-944699925 1 0.504661525993561 0.177690615883632 "F" "XY" "Paternal" "SAY" "SA & EPI" 0.028762744658161 0 0.0162153901997954 0 "YM_FD_SAII" "DOM"
-944699925 1 0.504661525993561 0 "M" "I" "Maternal" "AM" "SD" 0.028762744658161 0 0.0162153901997954 0 "YM_FD_SAII" "DOM"
-944699925 1 0.504661525993561 0 "F" "I" "Maternal" "AM" "SD" 0.028762744658161 0 0.0162153901997954 0 "YM_FD_SAII" "DOM"
-944699925 1 0.504661525993561 0 "M" "I" "Paternal" "AM" "SD" 0.028762744658161 0 0.0162153901997954 0 "YM_FD_SAII" "DOM"
-944699925 1 0.504661525993561 0 "F" "I" "Paternal" "AM" "SD" 0.028762744658161 0 0.0162153901997954 0 "YM_FD_SAII" "DOM"
-944699925 1 0.504661525993561 0 "M" "I" "Maternal" "SAI" "SA & EPI" 0.028762744658161 0 0.0162153901997954 0 "YM_FD_SAII" "DOM"
-944699925 1 0.504661525993561 0 "F" "I" "Maternal" "SAI" "SA & EPI" 0.028762744658161 0 0.0162153901997954 0 "YM_FD_SAII" "DOM"
-944699925 1 0.504661525993561 0 "M" "I" "Paternal" "SAI" "SA & EPI" 0.028762744658161 0 0.0162153901997954 0 "YM_FD_SAII" "DOM"
-944699925 1 0.504661525993561 0 "F" "I" "Paternal" "SAI" "SA & EPI" 0.028762744658161 0 0.0162153901997954 0 "YM_FD_SAII" "DOM"
-944699925 1 0.504661525993561 0 "M" "II" "Maternal" "FD" "SD" 0.028762744658161 0 0.0162153901997954 0 "YM_FD_SAII" "DOM"
-944699925 1 0.504661525993561 9.39986815850323e-258 "F" "II" "Maternal" "FD" "SD" 0.028762744658161 0 0.0162153901997954 0 "YM_FD_SAII" "DOM"
-944699925 1 0.504661525993561 0 "M" "II" "Paternal" "FD" "SD" 0.028762744658161 0 0.0162153901997954 0 "YM_FD_SAII" "DOM"
-944699925 1 0.504661525993561 0 "F" "II" "Paternal" "FD" "SD" 0.028762744658161 0 0.0162153901997954 0 "YM_FD_SAII" "DOM"
-944699925 1 0.504661525993561 0.242508637383491 "M" "II" "Maternal" "SAII" "SA & EPI" 0.028762744658161 0 0.0162153901997954 0 "YM_FD_SAII" "DOM"
-944699925 1 0.504661525993561 0.24219866983317 "F" "II" "Maternal" "SAII" "SA & EPI" 0.028762744658161 0 0.0162153901997954 0 "YM_FD_SAII" "DOM"
-944699925 1 0.504661525993561 0.240466582202906 "M" "II" "Paternal" "SAII" "SA & EPI" 0.028762744658161 0 0.0162153901997954 0 "YM_FD_SAII" "DOM"
-944699925 1 0.504661525993561 0.24017500189678 "F" "II" "Paternal" "SAII" "SA & EPI" 0.028762744658161 0 0.0162153901997954 0 "YM_FD_SAII" "DOM"
-944699925 1 0.504661525993561 0.126165381498377 "M" "III" "Maternal" "EPI" "SA & EPI" 0.028762744658161 0 0.0162153901997954 0 "YM_FD_SAII" "DOM"
-944699925 1 0.504661525993561 0.124952155800826 "F" "III" "Maternal" "EPI" "SA & EPI" 0.028762744658161 0 0.0162153901997954 0 "YM_FD_SAII" "DOM"
-944699925 1 0.504661525993561 0.126165381498377 "M" "III" "Paternal" "EPI" "SA & EPI" 0.028762744658161 0 0.0162153901997954 0 "YM_FD_SAII" "DOM"
-944699925 1 0.504661525993561 0.124952155800826 "F" "III" "Paternal" "EPI" "SA & EPI" 0.028762744658161 0 0.0162153901997954 0 "YM_FD_SAII" "DOM"
-1769945666 1 0.497577786483247 0.49664035051069 "M" "XY" "Maternal" "YM" "SD" 0.00847489729057998 0 0.0313702197046951 0 "YM_FD_SAII" "DOM"
-1769945666 1 0.497577786483247 0.506114971202603 "F" "XY" "Maternal" "YM" "SD" 0.00847489729057998 0 0.0313702197046951 0 "YM_FD_SAII" "DOM"
-1769945666 1 0.497577786483247 0.496643867048157 "M" "XY" "Paternal" "YM" "SD" 0.00847489729057998 0 0.0313702197046951 0 "YM_FD_SAII" "DOM"
-1769945666 1 0.497577786483247 0.506114982081891 "F" "XY" "Paternal" "YM" "SD" 0.00847489729057998 0 0.0313702197046951 0 "YM_FD_SAII" "DOM"
-1769945666 1 0.497577786483247 0.243629024658524 "M" "XY" "Maternal" "SAY" "SA & EPI" 0.00847489729057998 0 0.0313702197046951 0 "YM_FD_SAII" "DOM"
-1769945666 1 0.497577786483247 0.247203517028699 "F" "XY" "Maternal" "SAY" "SA & EPI" 0.00847489729057998 0 0.0313702197046951 0 "YM_FD_SAII" "DOM"
-1769945666 1 0.497577786483247 0.244682887507329 "M" "XY" "Paternal" "SAY" "SA & EPI" 0.00847489729057998 0 0.0313702197046951 0 "YM_FD_SAII" "DOM"
-1769945666 1 0.497577786483247 0.248277299722723 "F" "XY" "Paternal" "SAY" "SA & EPI" 0.00847489729057998 0 0.0313702197046951 0 "YM_FD_SAII" "DOM"
-1769945666 1 0.497577786483247 0 "M" "I" "Maternal" "AM" "SD" 0.00847489729057998 0 0.0313702197046951 0 "YM_FD_SAII" "DOM"
-1769945666 1 0.497577786483247 0 "F" "I" "Maternal" "AM" "SD" 0.00847489729057998 0 0.0313702197046951 0 "YM_FD_SAII" "DOM"
-1769945666 1 0.497577786483247 0 "M" "I" "Paternal" "AM" "SD" 0.00847489729057998 0 0.0313702197046951 0 "YM_FD_SAII" "DOM"
-1769945666 1 0.497577786483247 0 "F" "I" "Paternal" "AM" "SD" 0.00847489729057998 0 0.0313702197046951 0 "YM_FD_SAII" "DOM"
-1769945666 1 0.497577786483247 0 "M" "I" "Maternal" "SAI" "SA & EPI" 0.00847489729057998 0 0.0313702197046951 0 "YM_FD_SAII" "DOM"
-1769945666 1 0.497577786483247 0 "F" "I" "Maternal" "SAI" "SA & EPI" 0.00847489729057998 0 0.0313702197046951 0 "YM_FD_SAII" "DOM"
-1769945666 1 0.497577786483247 0 "M" "I" "Paternal" "SAI" "SA & EPI" 0.00847489729057998 0 0.0313702197046951 0 "YM_FD_SAII" "DOM"
-1769945666 1 0.497577786483247 0 "F" "I" "Paternal" "SAI" "SA & EPI" 0.00847489729057998 0 0.0313702197046951 0 "YM_FD_SAII" "DOM"
-1769945666 1 0.497577786483247 0 "M" "II" "Maternal" "FD" "SD" 0.00847489729057998 0 0.0313702197046951 0 "YM_FD_SAII" "DOM"
-1769945666 1 0.497577786483247 0.507068512219387 "F" "II" "Maternal" "FD" "SD" 0.00847489729057998 0 0.0313702197046951 0 "YM_FD_SAII" "DOM"
-1769945666 1 0.497577786483247 0 "M" "II" "Paternal" "FD" "SD" 0.00847489729057998 0 0.0313702197046951 0 "YM_FD_SAII" "DOM"
-1769945666 1 0.497577786483247 0 "F" "II" "Paternal" "FD" "SD" 0.00847489729057998 0 0.0313702197046951 0 "YM_FD_SAII" "DOM"
-1769945666 1 0.497577786483247 0.17114804663625 "M" "II" "Maternal" "SAII" "SA & EPI" 0.00847489729057998 0 0.0313702197046951 0 "YM_FD_SAII" "DOM"
-1769945666 1 0.497577786483247 0.351942275243115 "F" "II" "Maternal" "SAII" "SA & EPI" 0.00847489729057998 0 0.0313702197046951 0 "YM_FD_SAII" "DOM"
-1769945666 1 0.497577786483247 0.167825202793019 "M" "II" "Paternal" "SAII" "SA & EPI" 0.00847489729057998 0 0.0313702197046951 0 "YM_FD_SAII" "DOM"
-1769945666 1 0.497577786483247 0.174341096736598 "F" "II" "Paternal" "SAII" "SA & EPI" 0.00847489729057998 0 0.0313702197046951 0 "YM_FD_SAII" "DOM"
-1769945666 1 0.497577786483247 0.124394446620817 "M" "III" "Maternal" "EPI" "SA & EPI" 0.00847489729057998 0 0.0313702197046951 0 "YM_FD_SAII" "DOM"
-1769945666 1 0.497577786483247 0.12676757548382 "F" "III" "Maternal" "EPI" "SA & EPI" 0.00847489729057998 0 0.0313702197046951 0 "YM_FD_SAII" "DOM"
-1769945666 1 0.497577786483247 0.124394446620817 "M" "III" "Paternal" "EPI" "SA & EPI" 0.00847489729057998 0 0.0313702197046951 0 "YM_FD_SAII" "DOM"
-1769945666 1 0.497577786483247 0.12676757548382 "F" "III" "Paternal" "EPI" "SA & EPI" 0.00847489729057998 0 0.0313702197046951 0 "YM_FD_SAII" "DOM"
841468764 1 0.507102997965519 3.58691658880745e-320 "M" "XY" "Maternal" "YM" "SD" 0.0301749452133663 0 0.00675123595865443 0 "YM_FD_SAII" "DOM"
841468764 1 0.507102997965519 3.50836015111869e-320 "F" "XY" "Maternal" "YM" "SD" 0.0301749452133663 0 0.00675123595865443 0 "YM_FD_SAII" "DOM"
841468764 1 0.507102997965519 0.507102997965519 "M" "XY" "Paternal" "YM" "SD" 0.0301749452133663 0 0.00675123595865443 0 "YM_FD_SAII" "DOM"
841468764 1 0.507102997965519 3.53306343341075e-320 "F" "XY" "Paternal" "YM" "SD" 0.0301749452133663 0 0.00675123595865443 0 "YM_FD_SAII" "DOM"
841468764 1 0.507102997965519 0.177012050497639 "M" "XY" "Maternal" "SAY" "SA & EPI" 0.0301749452133663 0 0.00675123595865443 0 "YM_FD_SAII" "DOM"
841468764 1 0.507102997965519 0.170408232241329 "F" "XY" "Maternal" "SAY" "SA & EPI" 0.0301749452133663 0 0.00675123595865443 0 "YM_FD_SAII" "DOM"
841468764 1 0.507102997965519 0.349222660546813 "M" "XY" "Paternal" "SAY" "SA & EPI" 0.0301749452133663 0 0.00675123595865443 0 "YM_FD_SAII" "DOM"
841468764 1 0.507102997965519 0.17363236799838 "F" "XY" "Paternal" "SAY" "SA & EPI" 0.0301749452133663 0 0.00675123595865443 0 "YM_FD_SAII" "DOM"
841468764 1 0.507102997965519 0 "M" "I" "Maternal" "AM" "SD" 0.0301749452133663 0 0.00675123595865443 0 "YM_FD_SAII" "DOM"
841468764 1 0.507102997965519 0 "F" "I" "Maternal" "AM" "SD" 0.0301749452133663 0 0.00675123595865443 0 "YM_FD_SAII" "DOM"
841468764 1 0.507102997965519 0 "M" "I" "Paternal" "AM" "SD" 0.0301749452133663 0 0.00675123595865443 0 "YM_FD_SAII" "DOM"
841468764 1 0.507102997965519 0 "F" "I" "Paternal" "AM" "SD" 0.0301749452133663 0 0.00675123595865443 0 "YM_FD_SAII" "DOM"
841468764 1 0.507102997965519 0 "M" "I" "Maternal" "SAI" "SA & EPI" 0.0301749452133663 0 0.00675123595865443 0 "YM_FD_SAII" "DOM"
841468764 1 0.507102997965519 0 "F" "I" "Maternal" "SAI" "SA & EPI" 0.0301749452133663 0 0.00675123595865443 0 "YM_FD_SAII" "DOM"
841468764 1 0.507102997965519 0 "M" "I" "Paternal" "SAI" "SA & EPI" 0.0301749452133663 0 0.00675123595865443 0 "YM_FD_SAII" "DOM"
841468764 1 0.507102997965519 0 "F" "I" "Paternal" "SAI" "SA & EPI" 0.0301749452133663 0 0.00675123595865443 0 "YM_FD_SAII" "DOM"
841468764 1 0.507102997965519 0 "M" "II" "Maternal" "FD" "SD" 0.0301749452133663 0 0.00675123595865443 0 "YM_FD_SAII" "DOM"
841468764 1 0.507102997965519 7.09922926509287e-320 "F" "II" "Maternal" "FD" "SD" 0.0301749452133663 0 0.00675123595865443 0 "YM_FD_SAII" "DOM"
841468764 1 0.507102997965519 0 "M" "II" "Paternal" "FD" "SD" 0.0301749452133663 0 0.00675123595865443 0 "YM_FD_SAII" "DOM"
841468764 1 0.507102997965519 0 "F" "II" "Paternal" "FD" "SD" 0.0301749452133663 0 0.00675123595865443 0 "YM_FD_SAII" "DOM"
841468764 1 0.507102997965519 0.24934460487518 "M" "II" "Maternal" "SAII" "SA & EPI" 0.0301749452133663 0 0.00675123595865443 0 "YM_FD_SAII" "DOM"
841468764 1 0.507102997965519 0.245328219447959 "F" "II" "Maternal" "SAII" "SA & EPI" 0.0301749452133663 0 0.00675123595865443 0 "YM_FD_SAII" "DOM"
841468764 1 0.507102997965519 0.248488996974887 "M" "II" "Paternal" "SAII" "SA & EPI" 0.0301749452133663 0 0.00675123595865443 0 "YM_FD_SAII" "DOM"
841468764 1 0.507102997965519 0.244489179574159 "F" "II" "Paternal" "SAII" "SA & EPI" 0.0301749452133663 0 0.00675123595865443 0 "YM_FD_SAII" "DOM"
841468764 1 0.507102997965519 0.126775749491351 "M" "III" "Maternal" "EPI" "SA & EPI" 0.0301749452133663 0 0.00675123595865443 0 "YM_FD_SAII" "DOM"
841468764 1 0.507102997965519 0.124307220800713 "F" "III" "Maternal" "EPI" "SA & EPI" 0.0301749452133663 0 0.00675123595865443 0 "YM_FD_SAII" "DOM"
841468764 1 0.507102997965519 0.126775749491351 "M" "III" "Paternal" "EPI" "SA & EPI" 0.0301749452133663 0 0.00675123595865443 0 "YM_FD_SAII" "DOM"
841468764 1 0.507102997965519 0.124307220800713 "F" "III" "Paternal" "EPI" "SA & EPI" 0.0301749452133663 0 0.00675123595865443 0 "YM_FD_SAII" "DOM"
1191891261 1 0.501034380009241 0.500322557649469 "M" "XY" "Maternal" "YM" "SD" 0.0238302718498744 0 0.0368976689293049 0 "YM_FD_SAII" "DOM"
1191891261 1 0.501034380009241 0.504719720233935 "F" "XY" "Maternal" "YM" "SD" 0.0238302718498744 0 0.0368976689293049 0 "YM_FD_SAII" "DOM"
1191891261 1 0.501034380009241 0.500324573322056 "M" "XY" "Paternal" "YM" "SD" 0.0238302718498744 0 0.0368976689293049 0 "YM_FD_SAII" "DOM"
1191891261 1 0.501034380009241 0.504719731391188 "F" "XY" "Paternal" "YM" "SD" 0.0238302718498744 0 0.0368976689293049 0 "YM_FD_SAII" "DOM"
1191891261 1 0.501034380009241 0.236445589827858 "M" "XY" "Maternal" "SAY" "SA & EPI" 0.0238302718498744 0 0.0368976689293049 0 "YM_FD_SAII" "DOM"
1191891261 1 0.501034380009241 0.235527581432856 "F" "XY" "Maternal" "SAY" "SA & EPI" 0.0238302718498744 0 0.0368976689293049 0 "YM_FD_SAII" "DOM"
1191891261 1 0.501034380009241 0.239422960156743 "M" "XY" "Paternal" "SAY" "SA & EPI" 0.0238302718498744 0 0.0368976689293049 0 "YM_FD_SAII" "DOM"
1191891261 1 0.501034380009241 0.238527190934788 "F" "XY" "Paternal" "SAY" "SA & EPI" 0.0238302718498744 0 0.0368976689293049 0 "YM_FD_SAII" "DOM"
1191891261 1 0.501034380009241 0 "M" "I" "Maternal" "AM" "SD" 0.0238302718498744 0 0.0368976689293049 0 "YM_FD_SAII" "DOM"
1191891261 1 0.501034380009241 0 "F" "I" "Maternal" "AM" "SD" 0.0238302718498744 0 0.0368976689293049 0 "YM_FD_SAII" "DOM"
1191891261 1 0.501034380009241 0 "M" "I" "Paternal" "AM" "SD" 0.0238302718498744 0 0.0368976689293049 0 "YM_FD_SAII" "DOM"
1191891261 1 0.501034380009241 0 "F" "I" "Paternal" "AM" "SD" 0.0238302718498744 0 0.0368976689293049 0 "YM_FD_SAII" "DOM"
1191891261 1 0.501034380009241 0 "M" "I" "Maternal" "SAI" "SA & EPI" 0.0238302718498744 0 0.0368976689293049 0 "YM_FD_SAII" "DOM"
1191891261 1 0.501034380009241 0 "F" "I" "Maternal" "SAI" "SA & EPI" 0.0238302718498744 0 0.0368976689293049 0 "YM_FD_SAII" "DOM"
1191891261 1 0.501034380009241 0 "M" "I" "Paternal" "SAI" "SA & EPI" 0.0238302718498744 0 0.0368976689293049 0 "YM_FD_SAII" "DOM"
1191891261 1 0.501034380009241 0 "F" "I" "Paternal" "SAI" "SA & EPI" 0.0238302718498744 0 0.0368976689293049 0 "YM_FD_SAII" "DOM"
1191891261 1 0.501034380009241 0 "M" "II" "Maternal" "FD" "SD" 0.0238302718498744 0 0.0368976689293049 0 "YM_FD_SAII" "DOM"
1191891261 1 0.501034380009241 0.505436797215879 "F" "II" "Maternal" "FD" "SD" 0.0238302718498744 0 0.0368976689293049 0 "YM_FD_SAII" "DOM"
1191891261 1 0.501034380009241 0 "M" "II" "Paternal" "FD" "SD" 0.0238302718498744 0 0.0368976689293049 0 "YM_FD_SAII" "DOM"
1191891261 1 0.501034380009241 0 "F" "II" "Paternal" "FD" "SD" 0.0238302718498744 0 0.0368976689293049 0 "YM_FD_SAII" "DOM"
1191891261 1 0.501034380009241 0.160854240276804 "M" "II" "Maternal" "SAII" "SA & EPI" 0.0238302718498744 0 0.0368976689293049 0 "YM_FD_SAII" "DOM"
1191891261 1 0.501034380009241 0.362553903989828 "F" "II" "Maternal" "SAII" "SA & EPI" 0.0238302718498744 0 0.0368976689293049 0 "YM_FD_SAII" "DOM"
1191891261 1 0.501034380009241 0.1570917123183 "M" "II" "Paternal" "SAII" "SA & EPI" 0.0238302718498744 0 0.0368976689293049 0 "YM_FD_SAII" "DOM"
1191891261 1 0.501034380009241 0.162179403182113 "F" "II" "Paternal" "SAII" "SA & EPI" 0.0238302718498744 0 0.0368976689293049 0 "YM_FD_SAII" "DOM"
1191891261 1 0.501034380009241 0.12525859500231 "M" "III" "Maternal" "EPI" "SA & EPI" 0.0238302718498744 0 0.0368976689293049 0 "YM_FD_SAII" "DOM"
1191891261 1 0.501034380009241 0.126359452431378 "F" "III" "Maternal" "EPI" "SA & EPI" 0.0238302718498744 0 0.0368976689293049 0 "YM_FD_SAII" "DOM"
1191891261 1 0.501034380009241 0.12525859500231 "M" "III" "Paternal" "EPI" "SA & EPI" 0.0238302718498744 0 0.0368976689293049 0 "YM_FD_SAII" "DOM"
1191891261 1 0.501034380009241 0.126359452431378 "F" "III" "Paternal" "EPI" "SA & EPI" 0.0238302718498744 0 0.0368976689293049 0 "YM_FD_SAII" "DOM"
1564139118 1 0.502235046501871 1.26222206170841e-73 "M" "XY" "Maternal" "YM" "SD" 0.0268053821753711 0 0.0253377731190994 0 "YM_FD_SAII" "DOM"
1564139118 1 0.502235046501871 1.25638030778426e-73 "F" "XY" "Maternal" "YM" "SD" 0.0268053821753711 0 0.0253377731190994 0 "YM_FD_SAII" "DOM"
1564139118 1 0.502235046501871 0.502235046501871 "M" "XY" "Paternal" "YM" "SD" 0.0268053821753711 0 0.0253377731190994 0 "YM_FD_SAII" "DOM"
1564139118 1 0.502235046501871 1.26150197045327e-73 "F" "XY" "Paternal" "YM" "SD" 0.0268053821753711 0 0.0253377731190994 0 "YM_FD_SAII" "DOM"
1564139118 1 0.502235046501871 0.183007656436566 "M" "XY" "Maternal" "SAY" "SA & EPI" 0.0268053821753711 0 0.0253377731190994 0 "YM_FD_SAII" "DOM"
1564139118 1 0.502235046501871 0.180108853744073 "F" "XY" "Maternal" "SAY" "SA & EPI" 0.0268053821753711 0 0.0253377731190994 0 "YM_FD_SAII" "DOM"
1564139118 1 0.502235046501871 0.337820721236472 "M" "XY" "Paternal" "SAY" "SA & EPI" 0.0268053821753711 0 0.0253377731190994 0 "YM_FD_SAII" "DOM"
1564139118 1 0.502235046501871 0.183077203161972 "F" "XY" "Paternal" "SAY" "SA & EPI" 0.0268053821753711 0 0.0253377731190994 0 "YM_FD_SAII" "DOM"
1564139118 1 0.502235046501871 0 "M" "I" "Maternal" "AM" "SD" 0.0268053821753711 0 0.0253377731190994 0 "YM_FD_SAII" "DOM"
1564139118 1 0.502235046501871 0 "F" "I" "Maternal" "AM" "SD" 0.0268053821753711 0 0.0253377731190994 0 "YM_FD_SAII" "DOM"
1564139118 1 0.502235046501871 0 "M" "I" "Paternal" "AM" "SD" 0.0268053821753711 0 0.0253377731190994 0 "YM_FD_SAII" "DOM"
1564139118 1 0.502235046501871 0 "F" "I" "Paternal" "AM" "SD" 0.0268053821753711 0 0.0253377731190994 0 "YM_FD_SAII" "DOM"
1564139118 1 0.502235046501871 0 "M" "I" "Maternal" "SAI" "SA & EPI" 0.0268053821753711 0 0.0253377731190994 0 "YM_FD_SAII" "DOM"
1564139118 1 0.502235046501871 0 "F" "I" "Maternal" "SAI" "SA & EPI" 0.0268053821753711 0 0.0253377731190994 0 "YM_FD_SAII" "DOM"
1564139118 1 0.502235046501871 0 "M" "I" "Paternal" "SAI" "SA & EPI" 0.0268053821753711 0 0.0253377731190994 0 "YM_FD_SAII" "DOM"
1564139118 1 0.502235046501871 0 "F" "I" "Paternal" "SAI" "SA & EPI" 0.0268053821753711 0 0.0253377731190994 0 "YM_FD_SAII" "DOM"
1564139118 1 0.502235046501871 0 "M" "II" "Maternal" "FD" "SD" 0.0268053821753711 0 0.0253377731190994 0 "YM_FD_SAII" "DOM"
1564139118 1 0.502235046501871 2.528210814131e-73 "F" "II" "Maternal" "FD" "SD" 0.0268053821753711 0 0.0253377731190994 0 "YM_FD_SAII" "DOM"
1564139118 1 0.502235046501871 0 "M" "II" "Paternal" "FD" "SD" 0.0268053821753711 0 0.0253377731190994 0 "YM_FD_SAII" "DOM"
1564139118 1 0.502235046501871 0 "F" "II" "Paternal" "FD" "SD" 0.0268053821753711 0 0.0253377731190994 0 "YM_FD_SAII" "DOM"
1564139118 1 0.502235046501871 0.236177903341592 "M" "II" "Maternal" "SAII" "SA & EPI" 0.0268053821753711 0 0.0253377731190994 0 "YM_FD_SAII" "DOM"
1564139118 1 0.502235046501871 0.239362019269967 "F" "II" "Maternal" "SAII" "SA & EPI" 0.0268053821753711 0 0.0253377731190994 0 "YM_FD_SAII" "DOM"
1564139118 1 0.502235046501871 0.23301025228714 "M" "II" "Paternal" "SAII" "SA & EPI" 0.0268053821753711 0 0.0253377731190994 0 "YM_FD_SAII" "DOM"
1564139118 1 0.502235046501871 0.236189487314266 "F" "II" "Paternal" "SAII" "SA & EPI" 0.0268053821753711 0 0.0253377731190994 0 "YM_FD_SAII" "DOM"
1564139118 1 0.502235046501871 0.125558761625502 "M" "III" "Maternal" "EPI" "SA & EPI" 0.0268053821753711 0 0.0253377731190994 0 "YM_FD_SAII" "DOM"
1564139118 1 0.502235046501871 0.125567042455909 "F" "III" "Maternal" "EPI" "SA & EPI" 0.0268053821753711 0 0.0253377731190994 0 "YM_FD_SAII" "DOM"
1564139118 1 0.502235046501871 0.125558761625502 "M" "III" "Paternal" "EPI" "SA & EPI" 0.0268053821753711 0 0.0253377731190994 0 "YM_FD_SAII" "DOM"
1564139118 1 0.502235046501871 0.125567042455909 "F" "III" "Paternal" "EPI" "SA & EPI" 0.0268053821753711 0 0.0253377731190994 0 "YM_FD_SAII" "DOM"
-494614533 1 0.503345931145976 1.56163773715588e-163 "M" "XY" "Maternal" "YM" "SD" 0.0286695332848467 0 0.0224719704012387 0 "YM_FD_SAII" "DOM"
-494614533 1 0.503345931145976 1.54579767514688e-163 "F" "XY" "Maternal" "YM" "SD" 0.0286695332848467 0 0.0224719704012387 0 "YM_FD_SAII" "DOM"
-494614533 1 0.503345931145976 0.503345931145976 "M" "XY" "Paternal" "YM" "SD" 0.0286695332848467 0 0.0224719704012387 0 "YM_FD_SAII" "DOM"
-494614533 1 0.503345931145976 1.55293489198741e-163 "F" "XY" "Paternal" "YM" "SD" 0.0286695332848467 0 0.0224719704012387 0 "YM_FD_SAII" "DOM"
-494614533 1 0.503345931145976 0.179097252990272 "M" "XY" "Maternal" "SAY" "SA & EPI" 0.0286695332848467 0 0.0224719704012387 0 "YM_FD_SAII" "DOM"
-494614533 1 0.503345931145976 0.175336599312998 "F" "XY" "Maternal" "SAY" "SA & EPI" 0.0286695332848467 0 0.0224719704012387 0 "YM_FD_SAII" "DOM"
-494614533 1 0.503345931145976 0.34310364193159 "M" "XY" "Paternal" "SAY" "SA & EPI" 0.0286695332848467 0 0.0224719704012387 0 "YM_FD_SAII" "DOM"
-494614533 1 0.503345931145976 0.178461591096619 "F" "XY" "Paternal" "SAY" "SA & EPI" 0.0286695332848467 0 0.0224719704012387 0 "YM_FD_SAII" "DOM"
-494614533 1 0.503345931145976 0 "M" "I" "Maternal" "AM" "SD" 0.0286695332848467 0 0.0224719704012387 0 "YM_FD_SAII" "DOM"
-494614533 1 0.503345931145976 0 "F" "I" "Maternal" "AM" "SD" 0.0286695332848467 0 0.0224719704012387 0 "YM_FD_SAII" "DOM"
-494614533 1 0.503345931145976 0 "M" "I" "Paternal" "AM" "SD" 0.0286695332848467 0 0.0224719704012387 0 "YM_FD_SAII" "DOM"
-494614533 1 0.503345931145976 0 "F" "I" "Paternal" "AM" "SD" 0.0286695332848467 0 0.0224719704012387 0 "YM_FD_SAII" "DOM"
-494614533 1 0.503345931145976 0 "M" "I" "Maternal" "SAI" "SA & EPI" 0.0286695332848467 0 0.0224719704012387 0 "YM_FD_SAII" "DOM"
-494614533 1 0.503345931145976 0 "F" "I" "Maternal" "SAI" "SA & EPI" 0.0286695332848467 0 0.0224719704012387 0 "YM_FD_SAII" "DOM"
-494614533 1 0.503345931145976 0 "M" "I" "Paternal" "SAI" "SA & EPI" 0.0286695332848467 0 0.0224719704012387 0 "YM_FD_SAII" "DOM"
-494614533 1 0.503345931145976 0 "F" "I" "Paternal" "SAI" "SA & EPI" 0.0286695332848467 0 0.0224719704012387 0 "YM_FD_SAII" "DOM"
-494614533 1 0.503345931145976 0 "M" "II" "Maternal" "FD" "SD" 0.0286695332848467 0 0.0224719704012387 0 "YM_FD_SAII" "DOM"
-494614533 1 0.503345931145976 3.11312396441161e-163 "F" "II" "Maternal" "FD" "SD" 0.0286695332848467 0 0.0224719704012387 0 "YM_FD_SAII" "DOM"
-494614533 1 0.503345931145976 0 "M" "II" "Paternal" "FD" "SD" 0.0286695332848467 0 0.0224719704012387 0 "YM_FD_SAII" "DOM"
-494614533 1 0.503345931145976 0 "F" "II" "Paternal" "FD" "SD" 0.0286695332848467 0 0.0224719704012387 0 "YM_FD_SAII" "DOM"
-494614533 1 0.503345931145976 0.238301806670372 "M" "II" "Maternal" "SAII" "SA & EPI" 0.0286695332848467 0 0.0224719704012387 0 "YM_FD_SAII" "DOM"
-494614533 1 0.503345931145976 0.240179376003382 "F" "II" "Maternal" "SAII" "SA & EPI" 0.0286695332848467 0 0.0224719704012387 0 "YM_FD_SAII" "DOM"
-494614533 1 0.503345931145976 0.235483733871515 "M" "II" "Paternal" "SAII" "SA & EPI" 0.0286695332848467 0 0.0224719704012387 0 "YM_FD_SAII" "DOM"
-494614533 1 0.503345931145976 0.237369017581672 "F" "II" "Paternal" "SAII" "SA & EPI" 0.0286695332848467 0 0.0224719704012387 0 "YM_FD_SAII" "DOM"
-494614533 1 0.503345931145976 0.125836482786486 "M" "III" "Maternal" "EPI" "SA & EPI" 0.0286695332848467 0 0.0224719704012387 0 "YM_FD_SAII" "DOM"
-494614533 1 0.503345931145976 0.125345576945971 "F" "III" "Maternal" "EPI" "SA & EPI" 0.0286695332848467 0 0.0224719704012387 0 "YM_FD_SAII" "DOM"
-494614533 1 0.503345931145976 0.125836482786486 "M" "III" "Paternal" "EPI" "SA & EPI" 0.0286695332848467 0 0.0224719704012387 0 "YM_FD_SAII" "DOM"
-494614533 1 0.503345931145976 0.125345576945971 "F" "III" "Paternal" "EPI" "SA & EPI" 0.0286695332848467 0 0.0224719704012387 0 "YM_FD_SAII" "DOM"
-720162279 1 0.50998203800923 2.53999148526985e-320 "M" "XY" "Maternal" "YM" "SD" 0.0421041443827562 0 0.00938181909732521 0 "YM_FD_SAII" "DOM"
-720162279 1 0.50998203800923 2.46094098193525e-320 "F" "XY" "Maternal" "YM" "SD" 0.0421041443827562 0 0.00938181909732521 0 "YM_FD_SAII" "DOM"
-720162279 1 0.50998203800923 0.50998203800923 "M" "XY" "Paternal" "YM" "SD" 0.0421041443827562 0 0.00938181909732521 0 "YM_FD_SAII" "DOM"
-720162279 1 0.50998203800923 2.47922141083138e-320 "F" "XY" "Paternal" "YM" "SD" 0.0421041443827562 0 0.00938181909732521 0 "YM_FD_SAII" "DOM"
-720162279 1 0.50998203800923 0.153592826299847 "M" "XY" "Maternal" "SAY" "SA & EPI" 0.0421041443827562 0 0.00938181909732521 0 "YM_FD_SAII" "DOM"
-720162279 1 0.50998203800923 0.145720991607767 "F" "XY" "Maternal" "SAY" "SA & EPI" 0.0421041443827562 0 0.00938181909732521 0 "YM_FD_SAII" "DOM"
-720162279 1 0.50998203800923 0.375718176511163 "M" "XY" "Paternal" "SAY" "SA & EPI" 0.0421041443827562 0 0.00938181909732521 0 "YM_FD_SAII" "DOM"
-720162279 1 0.50998203800923 0.149797237928936 "F" "XY" "Paternal" "SAY" "SA & EPI" 0.0421041443827562 0 0.00938181909732521 0 "YM_FD_SAII" "DOM"
-720162279 1 0.50998203800923 0 "M" "I" "Maternal" "AM" "SD" 0.0421041443827562 0 0.00938181909732521 0 "YM_FD_SAII" "DOM"
-720162279 1 0.50998203800923 0 "F" "I" "Maternal" "AM" "SD" 0.0421041443827562 0 0.00938181909732521 0 "YM_FD_SAII" "DOM"
-720162279 1 0.50998203800923 0 "M" "I" "Paternal" "AM" "SD" 0.0421041443827562 0 0.00938181909732521 0 "YM_FD_SAII" "DOM"
-720162279 1 0.50998203800923 0 "F" "I" "Paternal" "AM" "SD" 0.0421041443827562 0 0.00938181909732521 0 "YM_FD_SAII" "DOM"
-720162279 1 0.50998203800923 0 "M" "I" "Maternal" "SAI" "SA & EPI" 0.0421041443827562 0 0.00938181909732521 0 "YM_FD_SAII" "DOM"
-720162279 1 0.50998203800923 0 "F" "I" "Maternal" "SAI" "SA & EPI" 0.0421041443827562 0 0.00938181909732521 0 "YM_FD_SAII" "DOM"
-720162279 1 0.50998203800923 0 "M" "I" "Paternal" "SAI" "SA & EPI" 0.0421041443827562 0 0.00938181909732521 0 "YM_FD_SAII" "DOM"
-720162279 1 0.50998203800923 0 "F" "I" "Paternal" "SAI" "SA & EPI" 0.0421041443827562 0 0.00938181909732521 0 "YM_FD_SAII" "DOM"
-720162279 1 0.50998203800923 0 "M" "II" "Maternal" "FD" "SD" 0.0421041443827562 0 0.00938181909732521 0 "YM_FD_SAII" "DOM"
-720162279 1 0.50998203800923 4.9614072155378e-320 "F" "II" "Maternal" "FD" "SD" 0.0421041443827562 0 0.00938181909732521 0 "YM_FD_SAII" "DOM"
-720162279 1 0.50998203800923 0 "M" "II" "Paternal" "FD" "SD" 0.0421041443827562 0 0.00938181909732521 0 "YM_FD_SAII" "DOM"
-720162279 1 0.50998203800923 0 "F" "II" "Paternal" "FD" "SD" 0.0421041443827562 0 0.00938181909732521 0 "YM_FD_SAII" "DOM"
-720162279 1 0.50998203800923 0.24915033545743 "M" "II" "Maternal" "SAII" "SA & EPI" 0.0421041443827562 0 0.00938181909732521 0 "YM_FD_SAII" "DOM"
-720162279 1 0.50998203800923 0.243992292948607 "F" "II" "Maternal" "SAII" "SA & EPI" 0.0421041443827562 0 0.00938181909732521 0 "YM_FD_SAII" "DOM"
-720162279 1 0.50998203800923 0.24795495586123 "M" "II" "Paternal" "SAII" "SA & EPI" 0.0421041443827562 0 0.00938181909732521 0 "YM_FD_SAII" "DOM"
-720162279 1 0.50998203800923 0.242827003807522 "F" "II" "Paternal" "SAII" "SA & EPI" 0.0421041443827562 0 0.00938181909732521 0 "YM_FD_SAII" "DOM"
-720162279 1 0.50998203800923 0.127495509502277 "M" "III" "Maternal" "EPI" "SA & EPI" 0.0421041443827562 0 0.00938181909732521 0 "YM_FD_SAII" "DOM"
-720162279 1 0.50998203800923 0.124260005907203 "F" "III" "Maternal" "EPI" "SA & EPI" 0.0421041443827562 0 0.00938181909732521 0 "YM_FD_SAII" "DOM"
-720162279 1 0.50998203800923 0.127495509502277 "M" "III" "Paternal" "EPI" "SA & EPI" 0.0421041443827562 0 0.00938181909732521 0 "YM_FD_SAII" "DOM"
-720162279 1 0.50998203800923 0.124260005907203 "F" "III" "Paternal" "EPI" "SA & EPI" 0.0421041443827562 0 0.00938181909732521 0 "YM_FD_SAII" "DOM"
776888150 1 0.49550693105457 0.494555616184765 "M" "XY" "Maternal" "YM" "SD" 0.0006021773442626 0 0.0310144054354169 0 "YM_FD_SAII" "DOM"
776888150 1 0.49550693105457 0.50774925802056 "F" "XY" "Maternal" "YM" "SD" 0.0006021773442626 0 0.0310144054354169 0 "YM_FD_SAII" "DOM"
776888150 1 0.49550693105457 0.49455925203055 "M" "XY" "Paternal" "YM" "SD" 0.0006021773442626 0 0.0310144054354169 0 "YM_FD_SAII" "DOM"
776888150 1 0.49550693105457 0.507749268329673 "F" "XY" "Paternal" "YM" "SD" 0.0006021773442626 0 0.0310144054354169 0 "YM_FD_SAII" "DOM"
776888150 1 0.49550693105457 0.247046100172669 "M" "XY" "Maternal" "SAY" "SA & EPI" 0.0006021773442626 0 0.0310144054354169 0 "YM_FD_SAII" "DOM"
776888150 1 0.49550693105457 0.253560161976349 "F" "XY" "Maternal" "SAY" "SA & EPI" 0.0006021773442626 0 0.0310144054354169 0 "YM_FD_SAII" "DOM"
776888150 1 0.49550693105457 0.247120695408189 "M" "XY" "Paternal" "SAY" "SA & EPI" 0.0006021773442626 0 0.0310144054354169 0 "YM_FD_SAII" "DOM"
776888150 1 0.49550693105457 0.253636747090882 "F" "XY" "Paternal" "SAY" "SA & EPI" 0.0006021773442626 0 0.0310144054354169 0 "YM_FD_SAII" "DOM"
776888150 1 0.49550693105457 0 "M" "I" "Maternal" "AM" "SD" 0.0006021773442626 0 0.0310144054354169 0 "YM_FD_SAII" "DOM"
776888150 1 0.49550693105457 0 "F" "I" "Maternal" "AM" "SD" 0.0006021773442626 0 0.0310144054354169 0 "YM_FD_SAII" "DOM"
776888150 1 0.49550693105457 0 "M" "I" "Paternal" "AM" "SD" 0.0006021773442626 0 0.0310144054354169 0 "YM_FD_SAII" "DOM"
776888150 1 0.49550693105457 0 "F" "I" "Paternal" "AM" "SD" 0.0006021773442626 0 0.0310144054354169 0 "YM_FD_SAII" "DOM"
776888150 1 0.49550693105457 0 "M" "I" "Maternal" "SAI" "SA & EPI" 0.0006021773442626 0 0.0310144054354169 0 "YM_FD_SAII" "DOM"
776888150 1 0.49550693105457 0 "F" "I" "Maternal" "SAI" "SA & EPI" 0.0006021773442626 0 0.0310144054354169 0 "YM_FD_SAII" "DOM"
776888150 1 0.49550693105457 0 "M" "I" "Paternal" "SAI" "SA & EPI" 0.0006021773442626 0 0.0310144054354169 0 "YM_FD_SAII" "DOM"
776888150 1 0.49550693105457 0 "F" "I" "Paternal" "SAI" "SA & EPI" 0.0006021773442626 0 0.0310144054354169 0 "YM_FD_SAII" "DOM"
776888150 1 0.49550693105457 0 "M" "II" "Maternal" "FD" "SD" 0.0006021773442626 0 0.0310144054354169 0 "YM_FD_SAII" "DOM"
776888150 1 0.49550693105457 0.508724097347586 "F" "II" "Maternal" "FD" "SD" 0.0006021773442626 0 0.0310144054354169 0 "YM_FD_SAII" "DOM"
776888150 1 0.49550693105457 0 "M" "II" "Paternal" "FD" "SD" 0.0006021773442626 0 0.0310144054354169 0 "YM_FD_SAII" "DOM"
776888150 1 0.49550693105457 0 "F" "II" "Paternal" "FD" "SD" 0.0006021773442626 0 0.0310144054354169 0 "YM_FD_SAII" "DOM"
776888150 1 0.49550693105457 0.171203171206945 "M" "II" "Maternal" "SAII" "SA & EPI" 0.0006021773442626 0 0.0310144054354169 0 "YM_FD_SAII" "DOM"
776888150 1 0.49550693105457 0.352279809384438 "F" "II" "Maternal" "SAII" "SA & EPI" 0.0006021773442626 0 0.0310144054354169 0 "YM_FD_SAII" "DOM"
776888150 1 0.49550693105457 0.167922482219222 "M" "II" "Paternal" "SAII" "SA & EPI" 0.0006021773442626 0 0.0310144054354169 0 "YM_FD_SAII" "DOM"
776888150 1 0.49550693105457 0.175699334267229 "F" "II" "Paternal" "SAII" "SA & EPI" 0.0006021773442626 0 0.0310144054354169 0 "YM_FD_SAII" "DOM"
776888150 1 0.49550693105457 0.123876732763639 "M" "III" "Maternal" "EPI" "SA & EPI" 0.0006021773442626 0 0.0310144054354169 0 "YM_FD_SAII" "DOM"
776888150 1 0.49550693105457 0.127181490542973 "F" "III" "Maternal" "EPI" "SA & EPI" 0.0006021773442626 0 0.0310144054354169 0 "YM_FD_SAII" "DOM"
776888150 1 0.49550693105457 0.123876732763639 "M" "III" "Paternal" "EPI" "SA & EPI" 0.0006021773442626 0 0.0310144054354169 0 "YM_FD_SAII" "DOM"
776888150 1 0.49550693105457 0.127181490542973 "F" "III" "Paternal" "EPI" "SA & EPI" 0.0006021773442626 0 0.0310144054354169 0 "YM_FD_SAII" "DOM"
826272468 1 0.498380985421433 0.495776570260684 "M" "XY" "Maternal" "YM" "SD" 0.00620584669522941 0 0.0184055268764496 0 "YM_FD_SAII" "DOM"
826272468 1 0.498380985421433 0.501196527388656 "F" "XY" "Maternal" "YM" "SD" 0.00620584669522941 0 0.0184055268764496 0 "YM_FD_SAII" "DOM"
826272468 1 0.498380985421433 0.495803624637873 "M" "XY" "Paternal" "YM" "SD" 0.00620584669522941 0 0.0184055268764496 0 "YM_FD_SAII" "DOM"
826272468 1 0.498380985421433 0.501196558545994 "F" "XY" "Paternal" "YM" "SD" 0.00620584669522941 0 0.0184055268764496 0 "YM_FD_SAII" "DOM"
826272468 1 0.498380985421433 0.245384513314248 "M" "XY" "Maternal" "SAY" "SA & EPI" 0.00620584669522941 0 0.0184055268764496 0 "YM_FD_SAII" "DOM"
826272468 1 0.498380985421433 0.247285926176769 "F" "XY" "Maternal" "SAY" "SA & EPI" 0.00620584669522941 0 0.0184055268764496 0 "YM_FD_SAII" "DOM"
826272468 1 0.498380985421433 0.246157591341869 "M" "XY" "Paternal" "SAY" "SA & EPI" 0.00620584669522941 0 0.0184055268764496 0 "YM_FD_SAII" "DOM"
826272468 1 0.498380985421433 0.248067377647156 "F" "XY" "Paternal" "SAY" "SA & EPI" 0.00620584669522941 0 0.0184055268764496 0 "YM_FD_SAII" "DOM"
826272468 1 0.498380985421433 0 "M" "I" "Maternal" "AM" "SD" 0.00620584669522941 0 0.0184055268764496 0 "YM_FD_SAII" "DOM"
826272468 1 0.498380985421433 0 "F" "I" "Maternal" "AM" "SD" 0.00620584669522941 0 0.0184055268764496 0 "YM_FD_SAII" "DOM"
826272468 1 0.498380985421433 0 "M" "I" "Paternal" "AM" "SD" 0.00620584669522941 0 0.0184055268764496 0 "YM_FD_SAII" "DOM"
826272468 1 0.498380985421433 0 "F" "I" "Paternal" "AM" "SD" 0.00620584669522941 0 0.0184055268764496 0 "YM_FD_SAII" "DOM"
826272468 1 0.498380985421433 0 "M" "I" "Maternal" "SAI" "SA & EPI" 0.00620584669522941 0 0.0184055268764496 0 "YM_FD_SAII" "DOM"
826272468 1 0.498380985421433 0 "F" "I" "Maternal" "SAI" "SA & EPI" 0.00620584669522941 0 0.0184055268764496 0 "YM_FD_SAII" "DOM"
826272468 1 0.498380985421433 0 "M" "I" "Paternal" "SAI" "SA & EPI" 0.00620584669522941 0 0.0184055268764496 0 "YM_FD_SAII" "DOM"
826272468 1 0.498380985421433 0 "F" "I" "Paternal" "SAI" "SA & EPI" 0.00620584669522941 0 0.0184055268764496 0 "YM_FD_SAII" "DOM"
826272468 1 0.498380985421433 0 "M" "II" "Maternal" "FD" "SD" 0.00620584669522941 0 0.0184055268764496 0 "YM_FD_SAII" "DOM"
826272468 1 0.498380985421433 0.503815715176163 "F" "II" "Maternal" "FD" "SD" 0.00620584669522941 0 0.0184055268764496 0 "YM_FD_SAII" "DOM"
826272468 1 0.498380985421433 0 "M" "II" "Paternal" "FD" "SD" 0.00620584669522941 0 0.0184055268764496 0 "YM_FD_SAII" "DOM"
826272468 1 0.498380985421433 0 "F" "II" "Paternal" "FD" "SD" 0.00620584669522941 0 0.0184055268764496 0 "YM_FD_SAII" "DOM"
826272468 1 0.498380985421433 0.202248944172568 "M" "II" "Maternal" "SAII" "SA & EPI" 0.00620584669522941 0 0.0184055268764496 0 "YM_FD_SAII" "DOM"
826272468 1 0.498380985421433 0.316096214109013 "F" "II" "Maternal" "SAII" "SA & EPI" 0.00620584669522941 0 0.0184055268764496 0 "YM_FD_SAII" "DOM"
826272468 1 0.498380985421433 0.200108034200897 "M" "II" "Paternal" "SAII" "SA & EPI" 0.00620584669522941 0 0.0184055268764496 0 "YM_FD_SAII" "DOM"
826272468 1 0.498380985421433 0.204427132318267 "F" "II" "Paternal" "SAII" "SA & EPI" 0.00620584669522941 0 0.0184055268764496 0 "YM_FD_SAII" "DOM"
826272468 1 0.498380985421433 0.124595246355368 "M" "III" "Maternal" "EPI" "SA & EPI" 0.00620584669522941 0 0.0184055268764496 0 "YM_FD_SAII" "DOM"
826272468 1 0.498380985421433 0.125957361471592 "F" "III" "Maternal" "EPI" "SA & EPI" 0.00620584669522941 0 0.0184055268764496 0 "YM_FD_SAII" "DOM"
826272468 1 0.498380985421433 0.124595246355368 "M" "III" "Paternal" "EPI" "SA & EPI" 0.00620584669522941 0 0.0184055268764496 0 "YM_FD_SAII" "DOM"
826272468 1 0.498380985421433 0.125957361471592 "F" "III" "Paternal" "EPI" "SA & EPI" 0.00620584669522941 0 0.0184055268764496 0 "YM_FD_SAII" "DOM"
-175626389 1 0.507376161639515 4.95251403391266e-320 "M" "XY" "Maternal" "YM" "SD" 0.0283740818616934 0 0.00318240210181102 0 "YM_FD_SAII" "DOM"
-175626389 1 0.507376161639515 4.82504509728561e-320 "F" "XY" "Maternal" "YM" "SD" 0.0283740818616934 0 0.00318240210181102 0 "YM_FD_SAII" "DOM"
-175626389 1 0.507376161639515 0.507376161639515 "M" "XY" "Paternal" "YM" "SD" 0.0283740818616934 0 0.00318240210181102 0 "YM_FD_SAII" "DOM"
-175626389 1 0.507376161639515 4.86111188943202e-320 "F" "XY" "Paternal" "YM" "SD" 0.0283740818616934 0 0.00318240210181102 0 "YM_FD_SAII" "DOM"
-175626389 1 0.507376161639515 0.181212597527303 "M" "XY" "Maternal" "SAY" "SA & EPI" 0.0283740818616934 0 0.00318240210181102 0 "YM_FD_SAII" "DOM"
-175626389 1 0.507376161639515 0.174300364964673 "F" "XY" "Maternal" "SAY" "SA & EPI" 0.0283740818616934 0 0.00318240210181102 0 "YM_FD_SAII" "DOM"
-175626389 1 0.507376161639515 0.345138394863042 "M" "XY" "Paternal" "SAY" "SA & EPI" 0.0283740818616934 0 0.00318240210181102 0 "YM_FD_SAII" "DOM"
-175626389 1 0.507376161639515 0.177369596187362 "F" "XY" "Paternal" "SAY" "SA & EPI" 0.0283740818616934 0 0.00318240210181102 0 "YM_FD_SAII" "DOM"
-175626389 1 0.507376161639515 0 "M" "I" "Maternal" "AM" "SD" 0.0283740818616934 0 0.00318240210181102 0 "YM_FD_SAII" "DOM"
-175626389 1 0.507376161639515 0 "F" "I" "Maternal" "AM" "SD" 0.0283740818616934 0 0.00318240210181102 0 "YM_FD_SAII" "DOM"
-175626389 1 0.507376161639515 0 "M" "I" "Paternal" "AM" "SD" 0.0283740818616934 0 0.00318240210181102 0 "YM_FD_SAII" "DOM"
-175626389 1 0.507376161639515 0 "F" "I" "Paternal" "AM" "SD" 0.0283740818616934 0 0.00318240210181102 0 "YM_FD_SAII" "DOM"
-175626389 1 0.507376161639515 0 "M" "I" "Maternal" "SAI" "SA & EPI" 0.0283740818616934 0 0.00318240210181102 0 "YM_FD_SAII" "DOM"
-175626389 1 0.507376161639515 0 "F" "I" "Maternal" "SAI" "SA & EPI" 0.0283740818616934 0 0.00318240210181102 0 "YM_FD_SAII" "DOM"
-175626389 1 0.507376161639515 0 "M" "I" "Paternal" "SAI" "SA & EPI" 0.0283740818616934 0 0.00318240210181102 0 "YM_FD_SAII" "DOM"
-175626389 1 0.507376161639515 0 "F" "I" "Paternal" "SAI" "SA & EPI" 0.0283740818616934 0 0.00318240210181102 0 "YM_FD_SAII" "DOM"
-175626389 1 0.507376161639515 0 "M" "II" "Maternal" "FD" "SD" 0.0283740818616934 0 0.00318240210181102 0 "YM_FD_SAII" "DOM"
-175626389 1 0.507376161639515 9.72469410709326e-320 "F" "II" "Maternal" "FD" "SD" 0.0283740818616934 0 0.00318240210181102 0 "YM_FD_SAII" "DOM"
-175626389 1 0.507376161639515 0 "M" "II" "Paternal" "FD" "SD" 0.0283740818616934 0 0.00318240210181102 0 "YM_FD_SAII" "DOM"
-175626389 1 0.507376161639515 0 "F" "II" "Paternal" "FD" "SD" 0.0283740818616934 0 0.00318240210181102 0 "YM_FD_SAII" "DOM"
-175626389 1 0.507376161639515 0.251686016492089 "M" "II" "Maternal" "SAII" "SA & EPI" 0.0283740818616934 0 0.00318240210181102 0 "YM_FD_SAII" "DOM"
-175626389 1 0.507376161639515 0.24665792694798 "F" "II" "Maternal" "SAII" "SA & EPI" 0.0283740818616934 0 0.00318240210181102 0 "YM_FD_SAII" "DOM"
-175626389 1 0.507376161639515 0.251282378124354 "M" "II" "Paternal" "SAII" "SA & EPI" 0.0283740818616934 0 0.00318240210181102 0 "YM_FD_SAII" "DOM"
-175626389 1 0.507376161639515 0.246262975896711 "F" "II" "Paternal" "SAII" "SA & EPI" 0.0283740818616934 0 0.00318240210181102 0 "YM_FD_SAII" "DOM"
-175626389 1 0.507376161639515 0.126844040409796 "M" "III" "Maternal" "EPI" "SA & EPI" 0.0283740818616934 0 0.00318240210181102 0 "YM_FD_SAII" "DOM"
-175626389 1 0.507376161639515 0.124110982683121 "F" "III" "Maternal" "EPI" "SA & EPI" 0.0283740818616934 0 0.00318240210181102 0 "YM_FD_SAII" "DOM"
-175626389 1 0.507376161639515 0.126844040409796 "M" "III" "Paternal" "EPI" "SA & EPI" 0.0283740818616934 0 0.00318240210181102 0 "YM_FD_SAII" "DOM"
-175626389 1 0.507376161639515 0.124110982683121 "F" "III" "Paternal" "EPI" "SA & EPI" 0.0283740818616934 0 0.00318240210181102 0 "YM_FD_SAII" "DOM"
2144478819 1 0.497814628008549 0.496479583740011 "M" "XY" "Maternal" "YM" "SD" 0.00743355647427961 0 0.0259622421115637 0 "YM_FD_SAII" "DOM"
2144478819 1 0.497814628008549 0.504379358378594 "F" "XY" "Maternal" "YM" "SD" 0.00743355647427961 0 0.0259622421115637 0 "YM_FD_SAII" "DOM"
2144478819 1 0.497814628008549 0.496486712437376 "M" "XY" "Paternal" "YM" "SD" 0.00743355647427961 0 0.0259622421115637 0 "YM_FD_SAII" "DOM"
2144478819 1 0.497814628008549 0.504379373944136 "F" "XY" "Paternal" "YM" "SD" 0.00743355647427961 0 0.0259622421115637 0 "YM_FD_SAII" "DOM"
2144478819 1 0.497814628008549 0.244367528590296 "M" "XY" "Maternal" "SAY" "SA & EPI" 0.00743355647427961 0 0.0259622421115637 0 "YM_FD_SAII" "DOM"
2144478819 1 0.497814628008549 0.247316683280718 "F" "XY" "Maternal" "SAY" "SA & EPI" 0.00743355647427961 0 0.0259622421115637 0 "YM_FD_SAII" "DOM"
2144478819 1 0.497814628008549 0.245292413110494 "M" "XY" "Paternal" "SAY" "SA & EPI" 0.00743355647427961 0 0.0259622421115637 0 "YM_FD_SAII" "DOM"
2144478819 1 0.497814628008549 0.248256158565721 "F" "XY" "Paternal" "SAY" "SA & EPI" 0.00743355647427961 0 0.0259622421115637 0 "YM_FD_SAII" "DOM"
2144478819 1 0.497814628008549 0 "M" "I" "Maternal" "AM" "SD" 0.00743355647427961 0 0.0259622421115637 0 "YM_FD_SAII" "DOM"
2144478819 1 0.497814628008549 0 "F" "I" "Maternal" "AM" "SD" 0.00743355647427961 0 0.0259622421115637 0 "YM_FD_SAII" "DOM"
2144478819 1 0.497814628008549 0 "M" "I" "Paternal" "AM" "SD" 0.00743355647427961 0 0.0259622421115637 0 "YM_FD_SAII" "DOM"
2144478819 1 0.497814628008549 0 "F" "I" "Paternal" "AM" "SD" 0.00743355647427961 0 0.0259622421115637 0 "YM_FD_SAII" "DOM"
2144478819 1 0.497814628008549 0 "M" "I" "Maternal" "SAI" "SA & EPI" 0.00743355647427961 0 0.0259622421115637 0 "YM_FD_SAII" "DOM"
2144478819 1 0.497814628008549 0 "F" "I" "Maternal" "SAI" "SA & EPI" 0.00743355647427961 0 0.0259622421115637 0 "YM_FD_SAII" "DOM"
2144478819 1 0.497814628008549 0 "M" "I" "Paternal" "SAI" "SA & EPI" 0.00743355647427961 0 0.0259622421115637 0 "YM_FD_SAII" "DOM"
2144478819 1 0.497814628008549 0 "F" "I" "Paternal" "SAI" "SA & EPI" 0.00743355647427961 0 0.0259622421115637 0 "YM_FD_SAII" "DOM"
2144478819 1 0.497814628008549 0 "M" "II" "Maternal" "FD" "SD" 0.00743355647427961 0 0.0259622421115637 0 "YM_FD_SAII" "DOM"
2144478819 1 0.497814628008549 0.50573203796814 "F" "II" "Maternal" "FD" "SD" 0.00743355647427961 0 0.0259622421115637 0 "YM_FD_SAII" "DOM"
2144478819 1 0.497814628008549 0 "M" "II" "Paternal" "FD" "SD" 0.00743355647427961 0 0.0259622421115637 0 "YM_FD_SAII" "DOM"
2144478819 1 0.497814628008549 0 "F" "II" "Paternal" "FD" "SD" 0.00743355647427961 0 0.0259622421115637 0 "YM_FD_SAII" "DOM"
2144478819 1 0.497814628008549 0.183420305428073 "M" "II" "Maternal" "SAII" "SA & EPI" 0.00743355647427961 0 0.0259622421115637 0 "YM_FD_SAII" "DOM"
2144478819 1 0.497814628008549 0.338052718053214 "F" "II" "Maternal" "SAII" "SA & EPI" 0.00743355647427961 0 0.0259622421115637 0 "YM_FD_SAII" "DOM"
2144478819 1 0.497814628008549 0.180553066073076 "M" "II" "Paternal" "SAII" "SA & EPI" 0.00743355647427961 0 0.0259622421115637 0 "YM_FD_SAII" "DOM"
2144478819 1 0.497814628008549 0.186283512653662 "F" "II" "Paternal" "SAII" "SA & EPI" 0.00743355647427961 0 0.0259622421115637 0 "YM_FD_SAII" "DOM"
2144478819 1 0.497814628008549 0.12445365700214 "M" "III" "Maternal" "EPI" "SA & EPI" 0.00743355647427961 0 0.0259622421115637 0 "YM_FD_SAII" "DOM"
2144478819 1 0.497814628008549 0.126433915223621 "F" "III" "Maternal" "EPI" "SA & EPI" 0.00743355647427961 0 0.0259622421115637 0 "YM_FD_SAII" "DOM"
2144478819 1 0.497814628008549 0.12445365700214 "M" "III" "Paternal" "EPI" "SA & EPI" 0.00743355647427961 0 0.0259622421115637 0 "YM_FD_SAII" "DOM"
2144478819 1 0.497814628008549 0.126433915223621 "F" "III" "Paternal" "EPI" "SA & EPI" 0.00743355647427961 0 0.0259622421115637 0 "YM_FD_SAII" "DOM"
538808748 1 0.496628812454203 0.495714971209764 "M" "XY" "Maternal" "YM" "SD" 0.0050073787686415 0 0.0317526713362895 0 "YM_FD_SAII" "DOM"
538808748 1 0.496628812454203 0.507011705565688 "F" "XY" "Maternal" "YM" "SD" 0.0050073787686415 0 0.0317526713362895 0 "YM_FD_SAII" "DOM"
538808748 1 0.496628812454203 0.495718318793708 "M" "XY" "Paternal" "YM" "SD" 0.0050073787686415 0 0.0317526713362895 0 "YM_FD_SAII" "DOM"
538808748 1 0.496628812454203 0.50701171569359 "F" "XY" "Paternal" "YM" "SD" 0.0050073787686415 0 0.0317526713362895 0 "YM_FD_SAII" "DOM"
538808748 1 0.496628812454203 0.245245010386116 "M" "XY" "Maternal" "SAY" "SA & EPI" 0.0050073787686415 0 0.0317526713362895 0 "YM_FD_SAII" "DOM"
538808748 1 0.496628812454203 0.250198254025873 "F" "XY" "Maternal" "SAY" "SA & EPI" 0.0050073787686415 0 0.0317526713362895 0 "YM_FD_SAII" "DOM"
538808748 1 0.496628812454203 0.245866635564777 "M" "XY" "Paternal" "SAY" "SA & EPI" 0.0050073787686415 0 0.0317526713362895 0 "YM_FD_SAII" "DOM"
538808748 1 0.496628812454203 0.25083400654928 "F" "XY" "Paternal" "SAY" "SA & EPI" 0.0050073787686415 0 0.0317526713362895 0 "YM_FD_SAII" "DOM"
538808748 1 0.496628812454203 0 "M" "I" "Maternal" "AM" "SD" 0.0050073787686415 0 0.0317526713362895 0 "YM_FD_SAII" "DOM"
538808748 1 0.496628812454203 0 "F" "I" "Maternal" "AM" "SD" 0.0050073787686415 0 0.0317526713362895 0 "YM_FD_SAII" "DOM"
538808748 1 0.496628812454203 0 "M" "I" "Paternal" "AM" "SD" 0.0050073787686415 0 0.0317526713362895 0 "YM_FD_SAII" "DOM"
538808748 1 0.496628812454203 0 "F" "I" "Paternal" "AM" "SD" 0.0050073787686415 0 0.0317526713362895 0 "YM_FD_SAII" "DOM"
538808748 1 0.496628812454203 0 "M" "I" "Maternal" "SAI" "SA & EPI" 0.0050073787686415 0 0.0317526713362895 0 "YM_FD_SAII" "DOM"
538808748 1 0.496628812454203 0 "F" "I" "Maternal" "SAI" "SA & EPI" 0.0050073787686415 0 0.0317526713362895 0 "YM_FD_SAII" "DOM"
538808748 1 0.496628812454203 0 "M" "I" "Paternal" "SAI" "SA & EPI" 0.0050073787686415 0 0.0317526713362895 0 "YM_FD_SAII" "DOM"
538808748 1 0.496628812454203 0 "F" "I" "Paternal" "SAI" "SA & EPI" 0.0050073787686415 0 0.0317526713362895 0 "YM_FD_SAII" "DOM"
538808748 1 0.496628812454203 0 "M" "II" "Maternal" "FD" "SD" 0.0050073787686415 0 0.0317526713362895 0 "YM_FD_SAII" "DOM"
538808748 1 0.496628812454203 0.507944672271532 "F" "II" "Maternal" "FD" "SD" 0.0050073787686415 0 0.0317526713362895 0 "YM_FD_SAII" "DOM"
538808748 1 0.496628812454203 0 "M" "II" "Paternal" "FD" "SD" 0.0050073787686415 0 0.0317526713362895 0 "YM_FD_SAII" "DOM"
538808748 1 0.496628812454203 0 "F" "II" "Paternal" "FD" "SD" 0.0050073787686415 0 0.0317526713362895 0 "YM_FD_SAII" "DOM"
538808748 1 0.496628812454203 0.169999823351 "M" "II" "Maternal" "SAII" "SA & EPI" 0.0050073787686415 0 0.0317526713362895 0 "YM_FD_SAII" "DOM"
538808748 1 0.496628812454203 0.353414330932341 "F" "II" "Maternal" "SAII" "SA & EPI" 0.0050073787686415 0 0.0317526713362895 0 "YM_FD_SAII" "DOM"
538808748 1 0.496628812454203 0.166653051202448 "M" "II" "Paternal" "SAII" "SA & EPI" 0.0050073787686415 0 0.0317526713362895 0 "YM_FD_SAII" "DOM"
538808748 1 0.496628812454203 0.173800597835947 "F" "II" "Paternal" "SAII" "SA & EPI" 0.0050073787686415 0 0.0317526713362895 0 "YM_FD_SAII" "DOM"
538808748 1 0.496628812454203 0.124157203113547 "M" "III" "Maternal" "EPI" "SA & EPI" 0.0050073787686415 0 0.0317526713362895 0 "YM_FD_SAII" "DOM"
538808748 1 0.496628812454203 0.126986595566904 "F" "III" "Maternal" "EPI" "SA & EPI" 0.0050073787686415 0 0.0317526713362895 0 "YM_FD_SAII" "DOM"
538808748 1 0.496628812454203 0.124157203113547 "M" "III" "Paternal" "EPI" "SA & EPI" 0.0050073787686415 0 0.0317526713362895 0 "YM_FD_SAII" "DOM"
538808748 1 0.496628812454203 0.126986595566904 "F" "III" "Paternal" "EPI" "SA & EPI" 0.0050073787686415 0 0.0317526713362895 0 "YM_FD_SAII" "DOM"
811889246 1 0.494694948007241 0.494174265758344 "M" "XY" "Maternal" "YM" "SD" 0.00086294017964974 0 0.0434834743500687 0 "YM_FD_SAII" "DOM"
811889246 1 0.494694948007241 0.511753276587087 "F" "XY" "Maternal" "YM" "SD" 0.00086294017964974 0 0.0434834743500687 0 "YM_FD_SAII" "DOM"
811889246 1 0.494694948007241 0.494175355209479 "M" "XY" "Paternal" "YM" "SD" 0.00086294017964974 0 0.0434834743500687 0 "YM_FD_SAII" "DOM"
811889246 1 0.494694948007241 0.511753282275767 "F" "XY" "Paternal" "YM" "SD" 0.00086294017964974 0 0.0434834743500687 0 "YM_FD_SAII" "DOM"
811889246 1 0.494694948007241 0.246791125489248 "M" "XY" "Maternal" "SAY" "SA & EPI" 0.00086294017964974 0 0.0434834743500687 0 "YM_FD_SAII" "DOM"
811889246 1 0.494694948007241 0.25545959002091 "F" "XY" "Maternal" "SAY" "SA & EPI" 0.00086294017964974 0 0.0434834743500687 0 "YM_FD_SAII" "DOM"
811889246 1 0.494694948007241 0.246897848087802 "M" "XY" "Paternal" "SAY" "SA & EPI" 0.00086294017964974 0 0.0434834743500687 0 "YM_FD_SAII" "DOM"
811889246 1 0.494694948007241 0.255570108792864 "F" "XY" "Paternal" "SAY" "SA & EPI" 0.00086294017964974 0 0.0434834743500687 0 "YM_FD_SAII" "DOM"
811889246 1 0.494694948007241 0 "M" "I" "Maternal" "AM" "SD" 0.00086294017964974 0 0.0434834743500687 0 "YM_FD_SAII" "DOM"
811889246 1 0.494694948007241 0 "F" "I" "Maternal" "AM" "SD" 0.00086294017964974 0 0.0434834743500687 0 "YM_FD_SAII" "DOM"
811889246 1 0.494694948007241 0 "M" "I" "Paternal" "AM" "SD" 0.00086294017964974 0 0.0434834743500687 0 "YM_FD_SAII" "DOM"
811889246 1 0.494694948007241 0 "F" "I" "Paternal" "AM" "SD" 0.00086294017964974 0 0.0434834743500687 0 "YM_FD_SAII" "DOM"
811889246 1 0.494694948007241 0 "M" "I" "Maternal" "SAI" "SA & EPI" 0.00086294017964974 0 0.0434834743500687 0 "YM_FD_SAII" "DOM"
811889246 1 0.494694948007241 0 "F" "I" "Maternal" "SAI" "SA & EPI" 0.00086294017964974 0 0.0434834743500687 0 "YM_FD_SAII" "DOM"
811889246 1 0.494694948007241 0 "M" "I" "Paternal" "SAI" "SA & EPI" 0.00086294017964974 0 0.0434834743500687 0 "YM_FD_SAII" "DOM"
811889246 1 0.494694948007241 0 "F" "I" "Paternal" "SAI" "SA & EPI" 0.00086294017964974 0 0.0434834743500687 0 "YM_FD_SAII" "DOM"
811889246 1 0.494694948007241 0 "M" "II" "Maternal" "FD" "SD" 0.00086294017964974 0 0.0434834743500687 0 "YM_FD_SAII" "DOM"
811889246 1 0.494694948007241 0.51229192465249 "F" "II" "Maternal" "FD" "SD" 0.00086294017964974 0 0.0434834743500687 0 "YM_FD_SAII" "DOM"
811889246 1 0.494694948007241 0 "M" "II" "Paternal" "FD" "SD" 0.00086294017964974 0 0.0434834743500687 0 "YM_FD_SAII" "DOM"
811889246 1 0.494694948007241 0 "F" "II" "Paternal" "FD" "SD" 0.00086294017964974 0 0.0434834743500687 0 "YM_FD_SAII" "DOM"
811889246 1 0.494694948007241 0.146661520533985 "M" "II" "Maternal" "SAII" "SA & EPI" 0.00086294017964974 0 0.0434834743500687 0 "YM_FD_SAII" "DOM"
811889246 1 0.494694948007241 0.379868414555329 "F" "II" "Maternal" "SAII" "SA & EPI" 0.00086294017964974 0 0.0434834743500687 0 "YM_FD_SAII" "DOM"
811889246 1 0.494694948007241 0.142520714983751 "M" "II" "Paternal" "SAII" "SA & EPI" 0.00086294017964974 0 0.0434834743500687 0 "YM_FD_SAII" "DOM"
811889246 1 0.494694948007241 0.151769254364434 "F" "II" "Paternal" "SAII" "SA & EPI" 0.00086294017964974 0 0.0434834743500687 0 "YM_FD_SAII" "DOM"
811889246 1 0.494694948007241 0.1236737370018 "M" "III" "Maternal" "EPI" "SA & EPI" 0.00086294017964974 0 0.0434834743500687 0 "YM_FD_SAII" "DOM"
811889246 1 0.494694948007241 0.128073121624688 "F" "III" "Maternal" "EPI" "SA & EPI" 0.00086294017964974 0 0.0434834743500687 0 "YM_FD_SAII" "DOM"
811889246 1 0.494694948007241 0.1236737370018 "M" "III" "Paternal" "EPI" "SA & EPI" 0.00086294017964974 0 0.0434834743500687 0 "YM_FD_SAII" "DOM"
811889246 1 0.494694948007241 0.128073121624688 "F" "III" "Paternal" "EPI" "SA & EPI" 0.00086294017964974 0 0.0434834743500687 0 "YM_FD_SAII" "DOM"
1910003464 1 0.496543051983119 0.495718785442423 "M" "XY" "Maternal" "YM" "SD" 0.00525531335733831 0 0.0336002583266236 0 "YM_FD_SAII" "DOM"
1910003464 1 0.496543051983119 0.507582625020965 "F" "XY" "Maternal" "YM" "SD" 0.00525531335733831 0 0.0336002583266236 0 "YM_FD_SAII" "DOM"
1910003464 1 0.496543051983119 0.495721509064039 "M" "XY" "Paternal" "YM" "SD" 0.00525531335733831 0 0.0336002583266236 0 "YM_FD_SAII" "DOM"
1910003464 1 0.496543051983119 0.507582634163689 "F" "XY" "Paternal" "YM" "SD" 0.00525531335733831 0 0.0336002583266236 0 "YM_FD_SAII" "DOM"
1910003464 1 0.496543051983119 0.245052713849877 "M" "XY" "Maternal" "SAY" "SA & EPI" 0.00525531335733831 0 0.0336002583266236 0 "YM_FD_SAII" "DOM"
1910003464 1 0.496543051983119 0.250249792851788 "F" "XY" "Maternal" "SAY" "SA & EPI" 0.00525531335733831 0 0.0336002583266236 0 "YM_FD_SAII" "DOM"
1910003464 1 0.496543051983119 0.245704997275633 "M" "XY" "Paternal" "SAY" "SA & EPI" 0.00525531335733831 0 0.0336002583266236 0 "YM_FD_SAII" "DOM"
1910003464 1 0.496543051983119 0.250917642406045 "F" "XY" "Paternal" "SAY" "SA & EPI" 0.00525531335733831 0 0.0336002583266236 0 "YM_FD_SAII" "DOM"
1910003464 1 0.496543051983119 0 "M" "I" "Maternal" "AM" "SD" 0.00525531335733831 0 0.0336002583266236 0 "YM_FD_SAII" "DOM"
1910003464 1 0.496543051983119 0 "F" "I" "Maternal" "AM" "SD" 0.00525531335733831 0 0.0336002583266236 0 "YM_FD_SAII" "DOM"
1910003464 1 0.496543051983119 0 "M" "I" "Paternal" "AM" "SD" 0.00525531335733831 0 0.0336002583266236 0 "YM_FD_SAII" "DOM"
1910003464 1 0.496543051983119 0 "F" "I" "Paternal" "AM" "SD" 0.00525531335733831 0 0.0336002583266236 0 "YM_FD_SAII" "DOM"
1910003464 1 0.496543051983119 0 "M" "I" "Maternal" "SAI" "SA & EPI" 0.00525531335733831 0 0.0336002583266236 0 "YM_FD_SAII" "DOM"
1910003464 1 0.496543051983119 0 "F" "I" "Maternal" "SAI" "SA & EPI" 0.00525531335733831 0 0.0336002583266236 0 "YM_FD_SAII" "DOM"
1910003464 1 0.496543051983119 0 "M" "I" "Paternal" "SAI" "SA & EPI" 0.00525531335733831 0 0.0336002583266236 0 "YM_FD_SAII" "DOM"
1910003464 1 0.496543051983119 0 "F" "I" "Paternal" "SAI" "SA & EPI" 0.00525531335733831 0 0.0336002583266236 0 "YM_FD_SAII" "DOM"
1910003464 1 0.496543051983119 0 "M" "II" "Maternal" "FD" "SD" 0.00525531335733831 0 0.0336002583266236 0 "YM_FD_SAII" "DOM"
1910003464 1 0.496543051983119 0.508425235431967 "F" "II" "Maternal" "FD" "SD" 0.00525531335733831 0 0.0336002583266236 0 "YM_FD_SAII" "DOM"
1910003464 1 0.496543051983119 0 "M" "II" "Paternal" "FD" "SD" 0.00525531335733831 0 0.0336002583266236 0 "YM_FD_SAII" "DOM"
1910003464 1 0.496543051983119 0 "F" "II" "Paternal" "FD" "SD" 0.00525531335733831 0 0.0336002583266236 0 "YM_FD_SAII" "DOM"
1910003464 1 0.496543051983119 0.16607302701481 "M" "II" "Maternal" "SAII" "SA & EPI" 0.00525531335733831 0 0.0336002583266236 0 "YM_FD_SAII" "DOM"
1910003464 1 0.496543051983119 0.357825003561681 "F" "II" "Maternal" "SAII" "SA & EPI" 0.00525531335733831 0 0.0336002583266236 0 "YM_FD_SAII" "DOM"
1910003464 1 0.496543051983119 0.162584249006136 "M" "II" "Paternal" "SAII" "SA & EPI" 0.00525531335733831 0 0.0336002583266236 0 "YM_FD_SAII" "DOM"
1910003464 1 0.496543051983119 0.169968545554584 "F" "II" "Paternal" "SAII" "SA & EPI" 0.00525531335733831 0 0.0336002583266236 0 "YM_FD_SAII" "DOM"
1910003464 1 0.496543051983119 0.124135762995776 "M" "III" "Maternal" "EPI" "SA & EPI" 0.00525531335733831 0 0.0336002583266236 0 "YM_FD_SAII" "DOM"
1910003464 1 0.496543051983119 0.127106656889301 "F" "III" "Maternal" "EPI" "SA & EPI" 0.00525531335733831 0 0.0336002583266236 0 "YM_FD_SAII" "DOM"
1910003464 1 0.496543051983119 0.124135762995776 "M" "III" "Paternal" "EPI" "SA & EPI" 0.00525531335733831 0 0.0336002583266236 0 "YM_FD_SAII" "DOM"
1910003464 1 0.496543051983119 0.127106656889301 "F" "III" "Paternal" "EPI" "SA & EPI" 0.00525531335733831 0 0.0336002583266236 0 "YM_FD_SAII" "DOM"
288485425 1 0.506279386789688 2.16005500361793e-320 "M" "XY" "Maternal" "YM" "SD" 0.0392288069124334 0 0.0229923473321833 0 "YM_FD_SAII" "DOM"
288485425 1 0.506279386789688 2.1081781108046e-320 "F" "XY" "Maternal" "YM" "SD" 0.0392288069124334 0 0.0229923473321833 0 "YM_FD_SAII" "DOM"
288485425 1 0.506279386789688 0.506279386789688 "M" "XY" "Paternal" "YM" "SD" 0.0392288069124334 0 0.0229923473321833 0 "YM_FD_SAII" "DOM"
288485425 1 0.506279386789688 2.11015437338796e-320 "F" "XY" "Paternal" "YM" "SD" 0.0392288069124334 0 0.0229923473321833 0 "YM_FD_SAII" "DOM"
288485425 1 0.506279386789688 0.157870605989355 "M" "XY" "Maternal" "SAY" "SA & EPI" 0.0392288069124334 0 0.0229923473321833 0 "YM_FD_SAII" "DOM"
288485425 1 0.506279386789688 0.152295219762767 "F" "XY" "Maternal" "SAY" "SA & EPI" 0.0392288069124334 0 0.0229923473321833 0 "YM_FD_SAII" "DOM"
288485425 1 0.506279386789688 0.367701581706266 "M" "XY" "Paternal" "SAY" "SA & EPI" 0.0392288069124334 0 0.0229923473321833 0 "YM_FD_SAII" "DOM"
288485425 1 0.506279386789688 0.156215261419405 "F" "XY" "Paternal" "SAY" "SA & EPI" 0.0392288069124334 0 0.0229923473321833 0 "YM_FD_SAII" "DOM"
288485425 1 0.506279386789688 0 "M" "I" "Maternal" "AM" "SD" 0.0392288069124334 0 0.0229923473321833 0 "YM_FD_SAII" "DOM"
288485425 1 0.506279386789688 0 "F" "I" "Maternal" "AM" "SD" 0.0392288069124334 0 0.0229923473321833 0 "YM_FD_SAII" "DOM"
288485425 1 0.506279386789688 0 "M" "I" "Paternal" "AM" "SD" 0.0392288069124334 0 0.0229923473321833 0 "YM_FD_SAII" "DOM"
288485425 1 0.506279386789688 0 "F" "I" "Paternal" "AM" "SD" 0.0392288069124334 0 0.0229923473321833 0 "YM_FD_SAII" "DOM"
288485425 1 0.506279386789688 0 "M" "I" "Maternal" "SAI" "SA & EPI" 0.0392288069124334 0 0.0229923473321833 0 "YM_FD_SAII" "DOM"
288485425 1 0.506279386789688 0 "F" "I" "Maternal" "SAI" "SA & EPI" 0.0392288069124334 0 0.0229923473321833 0 "YM_FD_SAII" "DOM"
288485425 1 0.506279386789688 0 "M" "I" "Paternal" "SAI" "SA & EPI" 0.0392288069124334 0 0.0229923473321833 0 "YM_FD_SAII" "DOM"
288485425 1 0.506279386789688 0 "F" "I" "Paternal" "SAI" "SA & EPI" 0.0392288069124334 0 0.0229923473321833 0 "YM_FD_SAII" "DOM"
288485425 1 0.506279386789688 0 "M" "II" "Maternal" "FD" "SD" 0.0392288069124334 0 0.0229923473321833 0 "YM_FD_SAII" "DOM"
288485425 1 0.506279386789688 4.2499526855264e-320 "F" "II" "Maternal" "FD" "SD" 0.0392288069124334 0 0.0229923473321833 0 "YM_FD_SAII" "DOM"
288485425 1 0.506279386789688 0 "M" "II" "Paternal" "FD" "SD" 0.0392288069124334 0 0.0229923473321833 0 "YM_FD_SAII" "DOM"
288485425 1 0.506279386789688 0 "F" "II" "Paternal" "FD" "SD" 0.0392288069124334 0 0.0229923473321833 0 "YM_FD_SAII" "DOM"
288485425 1 0.506279386789688 0.239396454356261 "M" "II" "Maternal" "SAII" "SA & EPI" 0.0392288069124334 0 0.0229923473321833 0 "YM_FD_SAII" "DOM"
288485425 1 0.506279386789688 0.239610622085163 "F" "II" "Maternal" "SAII" "SA & EPI" 0.0392288069124334 0 0.0229923473321833 0 "YM_FD_SAII" "DOM"
288485425 1 0.506279386789688 0.236496764987374 "M" "II" "Paternal" "SAII" "SA & EPI" 0.0392288069124334 0 0.0229923473321833 0 "YM_FD_SAII" "DOM"
288485425 1 0.506279386789688 0.236739572028481 "F" "II" "Paternal" "SAII" "SA & EPI" 0.0392288069124334 0 0.0229923473321833 0 "YM_FD_SAII" "DOM"
288485425 1 0.506279386789688 0.126569846697422 "M" "III" "Maternal" "EPI" "SA & EPI" 0.0392288069124334 0 0.0229923473321833 0 "YM_FD_SAII" "DOM"
288485425 1 0.506279386789688 0.125166877573309 "F" "III" "Maternal" "EPI" "SA & EPI" 0.0392288069124334 0 0.0229923473321833 0 "YM_FD_SAII" "DOM"
288485425 1 0.506279386789688 0.126569846697422 "M" "III" "Paternal" "EPI" "SA & EPI" 0.0392288069124334 0 0.0229923473321833 0 "YM_FD_SAII" "DOM"
288485425 1 0.506279386789688 0.125166877573309 "F" "III" "Paternal" "EPI" "SA & EPI" 0.0392288069124334 0 0.0229923473321833 0 "YM_FD_SAII" "DOM"
1707447961 1 0.509297644915501 8.94258818972656e-321 "M" "XY" "Maternal" "YM" "SD" 0.0498131774831563 0 0.0231725027319044 0 "YM_FD_SAII" "DOM"
1707447961 1 0.509297644915501 8.70049602326435e-321 "F" "XY" "Maternal" "YM" "SD" 0.0498131774831563 0 0.0231725027319044 0 "YM_FD_SAII" "DOM"
1707447961 1 0.509297644915501 0.509297644915501 "M" "XY" "Paternal" "YM" "SD" 0.0498131774831563 0 0.0231725027319044 0 "YM_FD_SAII" "DOM"
1707447961 1 0.509297644915501 8.80424980889101e-321 "F" "XY" "Paternal" "YM" "SD" 0.0498131774831563 0 0.0231725027319044 0 "YM_FD_SAII" "DOM"
1707447961 1 0.509297644915501 0.140157984045592 "M" "XY" "Maternal" "SAY" "SA & EPI" 0.0498131774831563 0 0.0231725027319044 0 "YM_FD_SAII" "DOM"
1707447961 1 0.509297644915501 0.133214602730712 "F" "XY" "Maternal" "SAY" "SA & EPI" 0.0498131774831563 0 0.0231725027319044 0 "YM_FD_SAII" "DOM"
1707447961 1 0.509297644915501 0.387915733706943 "M" "XY" "Paternal" "SAY" "SA & EPI" 0.0498131774831563 0 0.0231725027319044 0 "YM_FD_SAII" "DOM"
1707447961 1 0.509297644915501 0.137755602919428 "F" "XY" "Paternal" "SAY" "SA & EPI" 0.0498131774831563 0 0.0231725027319044 0 "YM_FD_SAII" "DOM"
1707447961 1 0.509297644915501 0 "M" "I" "Maternal" "AM" "SD" 0.0498131774831563 0 0.0231725027319044 0 "YM_FD_SAII" "DOM"
1707447961 1 0.509297644915501 0 "F" "I" "Maternal" "AM" "SD" 0.0498131774831563 0 0.0231725027319044 0 "YM_FD_SAII" "DOM"
1707447961 1 0.509297644915501 0 "M" "I" "Paternal" "AM" "SD" 0.0498131774831563 0 0.0231725027319044 0 "YM_FD_SAII" "DOM"
1707447961 1 0.509297644915501 0 "F" "I" "Paternal" "AM" "SD" 0.0498131774831563 0 0.0231725027319044 0 "YM_FD_SAII" "DOM"
1707447961 1 0.509297644915501 0 "M" "I" "Maternal" "SAI" "SA & EPI" 0.0498131774831563 0 0.0231725027319044 0 "YM_FD_SAII" "DOM"
1707447961 1 0.509297644915501 0 "F" "I" "Maternal" "SAI" "SA & EPI" 0.0498131774831563 0 0.0231725027319044 0 "YM_FD_SAII" "DOM"
1707447961 1 0.509297644915501 0 "M" "I" "Paternal" "SAI" "SA & EPI" 0.0498131774831563 0 0.0231725027319044 0 "YM_FD_SAII" "DOM"
1707447961 1 0.509297644915501 0 "F" "I" "Paternal" "SAI" "SA & EPI" 0.0498131774831563 0 0.0231725027319044 0 "YM_FD_SAII" "DOM"
1707447961 1 0.509297644915501 0 "M" "II" "Maternal" "FD" "SD" 0.0498131774831563 0 0.0231725027319044 0 "YM_FD_SAII" "DOM"
1707447961 1 0.509297644915501 1.75492117402811e-320 "F" "II" "Maternal" "FD" "SD" 0.0498131774831563 0 0.0231725027319044 0 "YM_FD_SAII" "DOM"
1707447961 1 0.509297644915501 0 "M" "II" "Paternal" "FD" "SD" 0.0498131774831563 0 0.0231725027319044 0 "YM_FD_SAII" "DOM"
1707447961 1 0.509297644915501 0 "F" "II" "Paternal" "FD" "SD" 0.0498131774831563 0 0.0231725027319044 0 "YM_FD_SAII" "DOM"
1707447961 1 0.509297644915501 0.240721380402138 "M" "II" "Maternal" "SAII" "SA & EPI" 0.0498131774831563 0 0.0231725027319044 0 "YM_FD_SAII" "DOM"
1707447961 1 0.509297644915501 0.239268459737156 "F" "II" "Maternal" "SAII" "SA & EPI" 0.0498131774831563 0 0.0231725027319044 0 "YM_FD_SAII" "DOM"
1707447961 1 0.509297644915501 0.237781706350619 "M" "II" "Paternal" "SAII" "SA & EPI" 0.0498131774831563 0 0.0231725027319044 0 "YM_FD_SAII" "DOM"
1707447961 1 0.509297644915501 0.236378203948864 "F" "II" "Paternal" "SAII" "SA & EPI" 0.0498131774831563 0 0.0231725027319044 0 "YM_FD_SAII" "DOM"
1707447961 1 0.509297644915501 0.127324411228868 "M" "III" "Maternal" "EPI" "SA & EPI" 0.0498131774831563 0 0.0231725027319044 0 "YM_FD_SAII" "DOM"
1707447961 1 0.509297644915501 0.125028942121144 "F" "III" "Maternal" "EPI" "SA & EPI" 0.0498131774831563 0 0.0231725027319044 0 "YM_FD_SAII" "DOM"
1707447961 1 0.509297644915501 0.127324411228868 "M" "III" "Paternal" "EPI" "SA & EPI" 0.0498131774831563 0 0.0231725027319044 0 "YM_FD_SAII" "DOM"
1707447961 1 0.509297644915501 0.125028942121144 "F" "III" "Paternal" "EPI" "SA & EPI" 0.0498131774831563 0 0.0231725027319044 0 "YM_FD_SAII" "DOM"
-981446742 1 0.512818217541738 3.24107063671858e-320 "M" "XY" "Maternal" "YM" "SD" 0.0472974708420225 0 0.00342757458565757 0 "YM_FD_SAII" "DOM"
-981446742 1 0.512818217541738 3.10866104363312e-320 "F" "XY" "Maternal" "YM" "SD" 0.0472974708420225 0 0.00342757458565757 0 "YM_FD_SAII" "DOM"
-981446742 1 0.512818217541738 0.512818217541738 "M" "XY" "Paternal" "YM" "SD" 0.0472974708420225 0 0.00342757458565757 0 "YM_FD_SAII" "DOM"
-981446742 1 0.512818217541738 3.15213882046715e-320 "F" "XY" "Paternal" "YM" "SD" 0.0472974708420225 0 0.00342757458565757 0 "YM_FD_SAII" "DOM"
-981446742 1 0.512818217541738 0.145270408067514 "M" "XY" "Maternal" "SAY" "SA & EPI" 0.0472974708420225 0 0.00342757458565757 0 "YM_FD_SAII" "DOM"
-981446742 1 0.512818217541738 0.136027333545203 "F" "XY" "Maternal" "SAY" "SA & EPI" 0.0472974708420225 0 0.00342757458565757 0 "YM_FD_SAII" "DOM"
-981446742 1 0.512818217541738 0.386658997642079 "M" "XY" "Paternal" "SAY" "SA & EPI" 0.0472974708420225 0 0.00342757458565757 0 "YM_FD_SAII" "DOM"
-981446742 1 0.512818217541738 0.140390236176875 "F" "XY" "Paternal" "SAY" "SA & EPI" 0.0472974708420225 0 0.00342757458565757 0 "YM_FD_SAII" "DOM"
-981446742 1 0.512818217541738 0 "M" "I" "Maternal" "AM" "SD" 0.0472974708420225 0 0.00342757458565757 0 "YM_FD_SAII" "DOM"
-981446742 1 0.512818217541738 0 "F" "I" "Maternal" "AM" "SD" 0.0472974708420225 0 0.00342757458565757 0 "YM_FD_SAII" "DOM"
-981446742 1 0.512818217541738 0 "M" "I" "Paternal" "AM" "SD" 0.0472974708420225 0 0.00342757458565757 0 "YM_FD_SAII" "DOM"
-981446742 1 0.512818217541738 0 "F" "I" "Paternal" "AM" "SD" 0.0472974708420225 0 0.00342757458565757 0 "YM_FD_SAII" "DOM"
-981446742 1 0.512818217541738 0 "M" "I" "Maternal" "SAI" "SA & EPI" 0.0472974708420225 0 0.00342757458565757 0 "YM_FD_SAII" "DOM"
-981446742 1 0.512818217541738 0 "F" "I" "Maternal" "SAI" "SA & EPI" 0.0472974708420225 0 0.00342757458565757 0 "YM_FD_SAII" "DOM"
-981446742 1 0.512818217541738 0 "M" "I" "Paternal" "SAI" "SA & EPI" 0.0472974708420225 0 0.00342757458565757 0 "YM_FD_SAII" "DOM"
-981446742 1 0.512818217541738 0 "F" "I" "Paternal" "SAI" "SA & EPI" 0.0472974708420225 0 0.00342757458565757 0 "YM_FD_SAII" "DOM"
-981446742 1 0.512818217541738 0 "M" "II" "Maternal" "FD" "SD" 0.0472974708420225 0 0.00342757458565757 0 "YM_FD_SAII" "DOM"
-981446742 1 0.512818217541738 6.32156993853875e-320 "F" "II" "Maternal" "FD" "SD" 0.0472974708420225 0 0.00342757458565757 0 "YM_FD_SAII" "DOM"
-981446742 1 0.512818217541738 0 "M" "II" "Paternal" "FD" "SD" 0.0472974708420225 0 0.00342757458565757 0 "YM_FD_SAII" "DOM"
-981446742 1 0.512818217541738 0 "F" "II" "Paternal" "FD" "SD" 0.0472974708420225 0 0.00342757458565757 0 "YM_FD_SAII" "DOM"
-981446742 1 0.512818217541738 0.254231030475304 "M" "II" "Maternal" "SAII" "SA & EPI" 0.0472974708420225 0 0.00342757458565757 0 "YM_FD_SAII" "DOM"
-981446742 1 0.512818217541738 0.245911034122174 "F" "II" "Maternal" "SAII" "SA & EPI" 0.0472974708420225 0 0.00342757458565757 0 "YM_FD_SAII" "DOM"
-981446742 1 0.512818217541738 0.253791638114063 "M" "II" "Paternal" "SAII" "SA & EPI" 0.0472974708420225 0 0.00342757458565757 0 "YM_FD_SAII" "DOM"
-981446742 1 0.512818217541738 0.245486742453491 "F" "II" "Paternal" "SAII" "SA & EPI" 0.0472974708420225 0 0.00342757458565757 0 "YM_FD_SAII" "DOM"
-981446742 1 0.512818217541738 0.128204554385326 "M" "III" "Maternal" "EPI" "SA & EPI" 0.0472974708420225 0 0.00342757458565757 0 "YM_FD_SAII" "DOM"
-981446742 1 0.512818217541738 0.12379498947581 "F" "III" "Maternal" "EPI" "SA & EPI" 0.0472974708420225 0 0.00342757458565757 0 "YM_FD_SAII" "DOM"
-981446742 1 0.512818217541738 0.128204554385326 "M" "III" "Paternal" "EPI" "SA & EPI" 0.0472974708420225 0 0.00342757458565757 0 "YM_FD_SAII" "DOM"
-981446742 1 0.512818217541738 0.12379498947581 "F" "III" "Paternal" "EPI" "SA & EPI" 0.0472974708420225 0 0.00342757458565757 0 "YM_FD_SAII" "DOM"
1798470423 1 0.507545294284272 3.02022329302754e-320 "M" "XY" "Maternal" "YM" "SD" 0.0328051966498606 0 0.00820180750451982 0 "YM_FD_SAII" "DOM"
1798470423 1 0.507545294284272 2.93969059275542e-320 "F" "XY" "Maternal" "YM" "SD" 0.0328051966498606 0 0.00820180750451982 0 "YM_FD_SAII" "DOM"
1798470423 1 0.507545294284272 0.507545294284272 "M" "XY" "Paternal" "YM" "SD" 0.0328051966498606 0 0.00820180750451982 0 "YM_FD_SAII" "DOM"
1798470423 1 0.507545294284272 2.94759564308888e-320 "F" "XY" "Paternal" "YM" "SD" 0.0328051966498606 0 0.00820180750451982 0 "YM_FD_SAII" "DOM"
1798470423 1 0.507545294284272 0.171375640652767 "M" "XY" "Maternal" "SAY" "SA & EPI" 0.0328051966498606 0 0.00820180750451982 0 "YM_FD_SAII" "DOM"
1798470423 1 0.507545294284272 0.164586185916556 "F" "XY" "Maternal" "SAY" "SA & EPI" 0.0328051966498606 0 0.00820180750451982 0 "YM_FD_SAII" "DOM"
1798470423 1 0.507545294284272 0.355474391239533 "M" "XY" "Paternal" "SAY" "SA & EPI" 0.0328051966498606 0 0.00820180750451982 0 "YM_FD_SAII" "DOM"
1798470423 1 0.507545294284272 0.168020150202076 "F" "XY" "Paternal" "SAY" "SA & EPI" 0.0328051966498606 0 0.00820180750451982 0 "YM_FD_SAII" "DOM"
1798470423 1 0.507545294284272 0 "M" "I" "Maternal" "AM" "SD" 0.0328051966498606 0 0.00820180750451982 0 "YM_FD_SAII" "DOM"
1798470423 1 0.507545294284272 0 "F" "I" "Maternal" "AM" "SD" 0.0328051966498606 0 0.00820180750451982 0 "YM_FD_SAII" "DOM"
1798470423 1 0.507545294284272 0 "M" "I" "Paternal" "AM" "SD" 0.0328051966498606 0 0.00820180750451982 0 "YM_FD_SAII" "DOM"
1798470423 1 0.507545294284272 0 "F" "I" "Paternal" "AM" "SD" 0.0328051966498606 0 0.00820180750451982 0 "YM_FD_SAII" "DOM"
1798470423 1 0.507545294284272 0 "M" "I" "Maternal" "SAI" "SA & EPI" 0.0328051966498606 0 0.00820180750451982 0 "YM_FD_SAII" "DOM"
1798470423 1 0.507545294284272 0 "F" "I" "Maternal" "SAI" "SA & EPI" 0.0328051966498606 0 0.00820180750451982 0 "YM_FD_SAII" "DOM"
1798470423 1 0.507545294284272 0 "M" "I" "Paternal" "SAI" "SA & EPI" 0.0328051966498606 0 0.00820180750451982 0 "YM_FD_SAII" "DOM"
1798470423 1 0.507545294284272 0 "F" "I" "Paternal" "SAI" "SA & EPI" 0.0328051966498606 0 0.00820180750451982 0 "YM_FD_SAII" "DOM"
1798470423 1 0.507545294284272 0 "M" "II" "Maternal" "FD" "SD" 0.0328051966498606 0 0.00820180750451982 0 "YM_FD_SAII" "DOM"
1798470423 1 0.507545294284272 5.89716754876112e-320 "F" "II" "Maternal" "FD" "SD" 0.0328051966498606 0 0.00820180750451982 0 "YM_FD_SAII" "DOM"
1798470423 1 0.507545294284272 0 "M" "II" "Paternal" "FD" "SD" 0.0328051966498606 0 0.00820180750451982 0 "YM_FD_SAII" "DOM"
1798470423 1 0.507545294284272 0 "F" "II" "Paternal" "FD" "SD" 0.0328051966498606 0 0.00820180750451982 0 "YM_FD_SAII" "DOM"
1798470423 1 0.507545294284272 0.248675972752551 "M" "II" "Maternal" "SAII" "SA & EPI" 0.0328051966498606 0 0.00820180750451982 0 "YM_FD_SAII" "DOM"
1798470423 1 0.507545294284272 0.244717320973523 "F" "II" "Maternal" "SAII" "SA & EPI" 0.0328051966498606 0 0.00820180750451982 0 "YM_FD_SAII" "DOM"
1798470423 1 0.507545294284272 0.247635783785825 "M" "II" "Paternal" "SAII" "SA & EPI" 0.0328051966498606 0 0.00820180750451982 0 "YM_FD_SAII" "DOM"
1798470423 1 0.507545294284272 0.243697789110106 "F" "II" "Paternal" "SAII" "SA & EPI" 0.0328051966498606 0 0.00820180750451982 0 "YM_FD_SAII" "DOM"
1798470423 1 0.507545294284272 0.126886323571035 "M" "III" "Maternal" "EPI" "SA & EPI" 0.0328051966498606 0 0.00820180750451982 0 "YM_FD_SAII" "DOM"
1798470423 1 0.507545294284272 0.12434643026834 "F" "III" "Maternal" "EPI" "SA & EPI" 0.0328051966498606 0 0.00820180750451982 0 "YM_FD_SAII" "DOM"
1798470423 1 0.507545294284272 0.126886323571035 "M" "III" "Paternal" "EPI" "SA & EPI" 0.0328051966498606 0 0.00820180750451982 0 "YM_FD_SAII" "DOM"
1798470423 1 0.507545294284272 0.12434643026834 "F" "III" "Paternal" "EPI" "SA & EPI" 0.0328051966498606 0 0.00820180750451982 0 "YM_FD_SAII" "DOM"
-1485957479 1 0.507253838328705 2.22280134063977e-320 "M" "XY" "Maternal" "YM" "SD" 0.0466519537381828 0 0.0287977153551765 0 "YM_FD_SAII" "DOM"
-1485957479 1 0.507253838328705 2.15857280668041e-320 "F" "XY" "Maternal" "YM" "SD" 0.0466519537381828 0 0.0287977153551765 0 "YM_FD_SAII" "DOM"
-1485957479 1 0.507253838328705 0.507253838328705 "M" "XY" "Paternal" "YM" "SD" 0.0466519537381828 0 0.0287977153551765 0 "YM_FD_SAII" "DOM"
-1485957479 1 0.507253838328705 2.17141851347228e-320 "F" "XY" "Paternal" "YM" "SD" 0.0466519537381828 0 0.0287977153551765 0 "YM_FD_SAII" "DOM"
-1485957479 1 0.507253838328705 0.144776398344527 "M" "XY" "Maternal" "SAY" "SA & EPI" 0.0466519537381828 0 0.0287977153551765 0 "YM_FD_SAII" "DOM"
-1485957479 1 0.507253838328705 0.138905517310111 "F" "XY" "Maternal" "SAY" "SA & EPI" 0.0466519537381828 0 0.0287977153551765 0 "YM_FD_SAII" "DOM"
-1485957479 1 0.507253838328705 0.381428981593456 "M" "XY" "Paternal" "SAY" "SA & EPI" 0.0466519537381828 0 0.0287977153551765 0 "YM_FD_SAII" "DOM"
-1485957479 1 0.507253838328705 0.143289330010681 "F" "XY" "Paternal" "SAY" "SA & EPI" 0.0466519537381828 0 0.0287977153551765 0 "YM_FD_SAII" "DOM"
-1485957479 1 0.507253838328705 0 "M" "I" "Maternal" "AM" "SD" 0.0466519537381828 0 0.0287977153551765 0 "YM_FD_SAII" "DOM"
-1485957479 1 0.507253838328705 0 "F" "I" "Maternal" "AM" "SD" 0.0466519537381828 0 0.0287977153551765 0 "YM_FD_SAII" "DOM"
-1485957479 1 0.507253838328705 0 "M" "I" "Paternal" "AM" "SD" 0.0466519537381828 0 0.0287977153551765 0 "YM_FD_SAII" "DOM"
-1485957479 1 0.507253838328705 0 "F" "I" "Paternal" "AM" "SD" 0.0466519537381828 0 0.0287977153551765 0 "YM_FD_SAII" "DOM"
-1485957479 1 0.507253838328705 0 "M" "I" "Maternal" "SAI" "SA & EPI" 0.0466519537381828 0 0.0287977153551765 0 "YM_FD_SAII" "DOM"
-1485957479 1 0.507253838328705 0 "F" "I" "Maternal" "SAI" "SA & EPI" 0.0466519537381828 0 0.0287977153551765 0 "YM_FD_SAII" "DOM"
-1485957479 1 0.507253838328705 0 "M" "I" "Paternal" "SAI" "SA & EPI" 0.0466519537381828 0 0.0287977153551765 0 "YM_FD_SAII" "DOM"
-1485957479 1 0.507253838328705 0 "F" "I" "Paternal" "SAI" "SA & EPI" 0.0466519537381828 0 0.0287977153551765 0 "YM_FD_SAII" "DOM"
-1485957479 1 0.507253838328705 0 "M" "II" "Maternal" "FD" "SD" 0.0466519537381828 0 0.0287977153551765 0 "YM_FD_SAII" "DOM"
-1485957479 1 0.507253838328705 4.37001063746583e-320 "F" "II" "Maternal" "FD" "SD" 0.0466519537381828 0 0.0287977153551765 0 "YM_FD_SAII" "DOM"
-1485957479 1 0.507253838328705 0 "M" "II" "Paternal" "FD" "SD" 0.0466519537381828 0 0.0287977153551765 0 "YM_FD_SAII" "DOM"
-1485957479 1 0.507253838328705 0 "F" "II" "Paternal" "FD" "SD" 0.0466519537381828 0 0.0287977153551765 0 "YM_FD_SAII" "DOM"
-1485957479 1 0.507253838328705 0.236618798542562 "M" "II" "Maternal" "SAII" "SA & EPI" 0.0466519537381828 0 0.0287977153551765 0 "YM_FD_SAII" "DOM"
-1485957479 1 0.507253838328705 0.237591968322939 "F" "II" "Maternal" "SAII" "SA & EPI" 0.0466519537381828 0 0.0287977153551765 0 "YM_FD_SAII" "DOM"
-1485957479 1 0.507253838328705 0.232986909786506 "M" "II" "Paternal" "SAII" "SA & EPI" 0.0466519537381828 0 0.0287977153551765 0 "YM_FD_SAII" "DOM"
-1485957479 1 0.507253838328705 0.233993511222906 "F" "II" "Paternal" "SAII" "SA & EPI" 0.0466519537381828 0 0.0287977153551765 0 "YM_FD_SAII" "DOM"
-1485957479 1 0.507253838328705 0.126813459582177 "M" "III" "Maternal" "EPI" "SA & EPI" 0.0466519537381828 0 0.0287977153551765 0 "YM_FD_SAII" "DOM"
-1485957479 1 0.507253838328705 0.125409217572184 "F" "III" "Maternal" "EPI" "SA & EPI" 0.0466519537381828 0 0.0287977153551765 0 "YM_FD_SAII" "DOM"
-1485957479 1 0.507253838328705 0.126813459582177 "M" "III" "Paternal" "EPI" "SA & EPI" 0.0466519537381828 0 0.0287977153551765 0 "YM_FD_SAII" "DOM"
-1485957479 1 0.507253838328705 0.125409217572184 "F" "III" "Paternal" "EPI" "SA & EPI" 0.0466519537381828 0 0.0287977153551765 0 "YM_FD_SAII" "DOM"
428863765 1 0.505945077650059 2.23663517872332e-320 "M" "XY" "Maternal" "YM" "SD" 0.044339326582849 0 0.0320729387341999 0 "YM_FD_SAII" "DOM"
428863765 1 0.505945077650059 2.17833543251406e-320 "F" "XY" "Maternal" "YM" "SD" 0.044339326582849 0 0.0320729387341999 0 "YM_FD_SAII" "DOM"
428863765 1 0.505945077650059 0.505945077650059 "M" "XY" "Paternal" "YM" "SD" 0.044339326582849 0 0.0320729387341999 0 "YM_FD_SAII" "DOM"
428863765 1 0.505945077650059 2.1896989423684e-320 "F" "XY" "Paternal" "YM" "SD" 0.044339326582849 0 0.0320729387341999 0 "YM_FD_SAII" "DOM"
428863765 1 0.505945077650059 0.148375741925241 "M" "XY" "Maternal" "SAY" "SA & EPI" 0.044339326582849 0 0.0320729387341999 0 "YM_FD_SAII" "DOM"
428863765 1 0.505945077650059 0.143229589601413 "F" "XY" "Maternal" "SAY" "SA & EPI" 0.044339326582849 0 0.0320729387341999 0 "YM_FD_SAII" "DOM"
428863765 1 0.505945077650059 0.376625573677007 "M" "XY" "Paternal" "SAY" "SA & EPI" 0.044339326582849 0 0.0320729387341999 0 "YM_FD_SAII" "DOM"
428863765 1 0.505945077650059 0.147487503727303 "F" "XY" "Paternal" "SAY" "SA & EPI" 0.044339326582849 0 0.0320729387341999 0 "YM_FD_SAII" "DOM"
428863765 1 0.505945077650059 0 "M" "I" "Maternal" "AM" "SD" 0.044339326582849 0 0.0320729387341999 0 "YM_FD_SAII" "DOM"
428863765 1 0.505945077650059 0 "F" "I" "Maternal" "AM" "SD" 0.044339326582849 0 0.0320729387341999 0 "YM_FD_SAII" "DOM"
428863765 1 0.505945077650059 0 "M" "I" "Paternal" "AM" "SD" 0.044339326582849 0 0.0320729387341999 0 "YM_FD_SAII" "DOM"
428863765 1 0.505945077650059 0 "F" "I" "Paternal" "AM" "SD" 0.044339326582849 0 0.0320729387341999 0 "YM_FD_SAII" "DOM"
428863765 1 0.505945077650059 0 "M" "I" "Maternal" "SAI" "SA & EPI" 0.044339326582849 0 0.0320729387341999 0 "YM_FD_SAII" "DOM"
428863765 1 0.505945077650059 0 "F" "I" "Maternal" "SAI" "SA & EPI" 0.044339326582849 0 0.0320729387341999 0 "YM_FD_SAII" "DOM"
428863765 1 0.505945077650059 0 "M" "I" "Paternal" "SAI" "SA & EPI" 0.044339326582849 0 0.0320729387341999 0 "YM_FD_SAII" "DOM"
428863765 1 0.505945077650059 0 "F" "I" "Paternal" "SAI" "SA & EPI" 0.044339326582849 0 0.0320729387341999 0 "YM_FD_SAII" "DOM"
428863765 1 0.505945077650059 0 "M" "II" "Maternal" "FD" "SD" 0.044339326582849 0 0.0320729387341999 0 "YM_FD_SAII" "DOM"
428863765 1 0.505945077650059 4.40410116702887e-320 "F" "II" "Maternal" "FD" "SD" 0.044339326582849 0 0.0320729387341999 0 "YM_FD_SAII" "DOM"
428863765 1 0.505945077650059 0 "M" "II" "Paternal" "FD" "SD" 0.044339326582849 0 0.0320729387341999 0 "YM_FD_SAII" "DOM"
428863765 1 0.505945077650059 0 "F" "II" "Paternal" "FD" "SD" 0.044339326582849 0 0.0320729387341999 0 "YM_FD_SAII" "DOM"
428863765 1 0.505945077650059 0.234225054714485 "M" "II" "Maternal" "SAII" "SA & EPI" 0.044339326582849 0 0.0320729387341999 0 "YM_FD_SAII" "DOM"
428863765 1 0.505945077650059 0.236655020899543 "F" "II" "Maternal" "SAII" "SA & EPI" 0.044339326582849 0 0.0320729387341999 0 "YM_FD_SAII" "DOM"
428863765 1 0.505945077650059 0.230195501818552 "M" "II" "Paternal" "SAII" "SA & EPI" 0.044339326582849 0 0.0320729387341999 0 "YM_FD_SAII" "DOM"
428863765 1 0.505945077650059 0.232643265447776 "F" "II" "Paternal" "SAII" "SA & EPI" 0.044339326582849 0 0.0320729387341999 0 "YM_FD_SAII" "DOM"
428863765 1 0.505945077650059 0.126486269412512 "M" "III" "Maternal" "EPI" "SA & EPI" 0.044339326582849 0 0.0320729387341999 0 "YM_FD_SAII" "DOM"
428863765 1 0.505945077650059 0.125635511854587 "F" "III" "Maternal" "EPI" "SA & EPI" 0.044339326582849 0 0.0320729387341999 0 "YM_FD_SAII" "DOM"
428863765 1 0.505945077650059 0.126486269412512 "M" "III" "Paternal" "EPI" "SA & EPI" 0.044339326582849 0 0.0320729387341999 0 "YM_FD_SAII" "DOM"
428863765 1 0.505945077650059 0.125635511854587 "F" "III" "Paternal" "EPI" "SA & EPI" 0.044339326582849 0 0.0320729387341999 0 "YM_FD_SAII" "DOM"
-682148205 1 0.502696822705257 5.03970410526947e-85 "M" "XY" "Maternal" "YM" "SD" 0.0375815186649561 0 0.0389291579835117 0 "YM_FD_SAII" "DOM"
-682148205 1 0.502696822705257 5.01815948862645e-85 "F" "XY" "Maternal" "YM" "SD" 0.0375815186649561 0 0.0389291579835117 0 "YM_FD_SAII" "DOM"
-682148205 1 0.502696822705257 0.502696822705257 "M" "XY" "Paternal" "YM" "SD" 0.0375815186649561 0 0.0389291579835117 0 "YM_FD_SAII" "DOM"
-682148205 1 0.502696822705257 5.05594767357945e-85 "F" "XY" "Paternal" "YM" "SD" 0.0375815186649561 0 0.0389291579835117 0 "YM_FD_SAII" "DOM"
-682148205 1 0.502696822705257 0.159946796583565 "M" "XY" "Maternal" "SAY" "SA & EPI" 0.0375815186649561 0 0.0389291579835117 0 "YM_FD_SAII" "DOM"
-682148205 1 0.502696822705257 0.156795210254201 "F" "XY" "Maternal" "SAY" "SA & EPI" 0.0375815186649561 0 0.0389291579835117 0 "YM_FD_SAII" "DOM"
-682148205 1 0.502696822705257 0.361936001959508 "M" "XY" "Paternal" "SAY" "SA & EPI" 0.0375815186649561 0 0.0389291579835117 0 "YM_FD_SAII" "DOM"
-682148205 1 0.502696822705257 0.160632569946288 "F" "XY" "Paternal" "SAY" "SA & EPI" 0.0375815186649561 0 0.0389291579835117 0 "YM_FD_SAII" "DOM"
-682148205 1 0.502696822705257 0 "M" "I" "Maternal" "AM" "SD" 0.0375815186649561 0 0.0389291579835117 0 "YM_FD_SAII" "DOM"
-682148205 1 0.502696822705257 0 "F" "I" "Maternal" "AM" "SD" 0.0375815186649561 0 0.0389291579835117 0 "YM_FD_SAII" "DOM"
-682148205 1 0.502696822705257 0 "M" "I" "Paternal" "AM" "SD" 0.0375815186649561 0 0.0389291579835117 0 "YM_FD_SAII" "DOM"
-682148205 1 0.502696822705257 0 "F" "I" "Paternal" "AM" "SD" 0.0375815186649561 0 0.0389291579835117 0 "YM_FD_SAII" "DOM"
-682148205 1 0.502696822705257 0 "M" "I" "Maternal" "SAI" "SA & EPI" 0.0375815186649561 0 0.0389291579835117 0 "YM_FD_SAII" "DOM"
-682148205 1 0.502696822705257 0 "F" "I" "Maternal" "SAI" "SA & EPI" 0.0375815186649561 0 0.0389291579835117 0 "YM_FD_SAII" "DOM"
-682148205 1 0.502696822705257 0 "M" "I" "Paternal" "SAI" "SA & EPI" 0.0375815186649561 0 0.0389291579835117 0 "YM_FD_SAII" "DOM"
-682148205 1 0.502696822705257 0 "F" "I" "Paternal" "SAI" "SA & EPI" 0.0375815186649561 0 0.0389291579835117 0 "YM_FD_SAII" "DOM"
-682148205 1 0.502696822705257 0 "M" "II" "Maternal" "FD" "SD" 0.0375815186649561 0 0.0389291579835117 0 "YM_FD_SAII" "DOM"
-682148205 1 0.502696822705257 1.0150259677997e-84 "F" "II" "Maternal" "FD" "SD" 0.0375815186649561 0 0.0389291579835117 0 "YM_FD_SAII" "DOM"
-682148205 1 0.502696822705257 0 "M" "II" "Paternal" "FD" "SD" 0.0375815186649561 0 0.0389291579835117 0 "YM_FD_SAII" "DOM"
-682148205 1 0.502696822705257 0 "F" "II" "Paternal" "FD" "SD" 0.0375815186649561 0 0.0389291579835117 0 "YM_FD_SAII" "DOM"
-682148205 1 0.502696822705257 0.229099567894736 "M" "II" "Maternal" "SAII" "SA & EPI" 0.0375815186649561 0 0.0389291579835117 0 "YM_FD_SAII" "DOM"
-682148205 1 0.502696822705257 0.234822786637995 "F" "II" "Maternal" "SAII" "SA & EPI" 0.0375815186649561 0 0.0389291579835117 0 "YM_FD_SAII" "DOM"
-682148205 1 0.502696822705257 0.224254149296334 "M" "II" "Paternal" "SAII" "SA & EPI" 0.0375815186649561 0 0.0389291579835117 0 "YM_FD_SAII" "DOM"
-682148205 1 0.502696822705257 0.229942941348075 "F" "II" "Paternal" "SAII" "SA & EPI" 0.0375815186649561 0 0.0389291579835117 0 "YM_FD_SAII" "DOM"
-682148205 1 0.502696822705257 0.125674205676321 "M" "III" "Maternal" "EPI" "SA & EPI" 0.0375815186649561 0 0.0389291579835117 0 "YM_FD_SAII" "DOM"
-682148205 1 0.502696822705257 0.126141986381274 "F" "III" "Maternal" "EPI" "SA & EPI" 0.0375815186649561 0 0.0389291579835117 0 "YM_FD_SAII" "DOM"
-682148205 1 0.502696822705257 0.125674205676321 "M" "III" "Paternal" "EPI" "SA & EPI" 0.0375815186649561 0 0.0389291579835117 0 "YM_FD_SAII" "DOM"
-682148205 1 0.502696822705257 0.126141986381274 "F" "III" "Paternal" "EPI" "SA & EPI" 0.0375815186649561 0 0.0389291579835117 0 "YM_FD_SAII" "DOM"
-996996026 1 0.50429823768317 4.42302115931993e-156 "M" "XY" "Maternal" "YM" "SD" 0.0181875097332522 0 0.00380282251862809 0 "YM_FD_SAII" "DOM"
-996996026 1 0.50429823768317 4.34954620583842e-156 "F" "XY" "Maternal" "YM" "SD" 0.0181875097332522 0 0.00380282251862809 0 "YM_FD_SAII" "DOM"
-996996026 1 0.50429823768317 0.50429823768317 "M" "XY" "Paternal" "YM" "SD" 0.0181875097332522 0 0.00380282251862809 0 "YM_FD_SAII" "DOM"
-996996026 1 0.50429823768317 4.35803187147802e-156 "F" "XY" "Paternal" "YM" "SD" 0.0181875097332522 0 0.00380282251862809 0 "YM_FD_SAII" "DOM"
-996996026 1 0.50429823768317 0.205184074605077 "M" "XY" "Maternal" "SAY" "SA & EPI" 0.0181875097332522 0 0.00380282251862809 0 "YM_FD_SAII" "DOM"
-996996026 1 0.50429823768317 0.200443432517475 "F" "XY" "Maternal" "SAY" "SA & EPI" 0.0181875097332522 0 0.00380282251862809 0 "YM_FD_SAII" "DOM"
-996996026 1 0.50429823768317 0.315748333246863 "M" "XY" "Paternal" "SAY" "SA & EPI" 0.0181875097332522 0 0.00380282251862809 0 "YM_FD_SAII" "DOM"
-996996026 1 0.50429823768317 0.202559149815326 "F" "XY" "Paternal" "SAY" "SA & EPI" 0.0181875097332522 0 0.00380282251862809 0 "YM_FD_SAII" "DOM"
-996996026 1 0.50429823768317 0 "M" "I" "Maternal" "AM" "SD" 0.0181875097332522 0 0.00380282251862809 0 "YM_FD_SAII" "DOM"
-996996026 1 0.50429823768317 0 "F" "I" "Maternal" "AM" "SD" 0.0181875097332522 0 0.00380282251862809 0 "YM_FD_SAII" "DOM"
-996996026 1 0.50429823768317 0 "M" "I" "Paternal" "AM" "SD" 0.0181875097332522 0 0.00380282251862809 0 "YM_FD_SAII" "DOM"
-996996026 1 0.50429823768317 0 "F" "I" "Paternal" "AM" "SD" 0.0181875097332522 0 0.00380282251862809 0 "YM_FD_SAII" "DOM"
-996996026 1 0.50429823768317 0 "M" "I" "Maternal" "SAI" "SA & EPI" 0.0181875097332522 0 0.00380282251862809 0 "YM_FD_SAII" "DOM"
-996996026 1 0.50429823768317 0 "F" "I" "Maternal" "SAI" "SA & EPI" 0.0181875097332522 0 0.00380282251862809 0 "YM_FD_SAII" "DOM"
-996996026 1 0.50429823768317 0 "M" "I" "Paternal" "SAI" "SA & EPI" 0.0181875097332522 0 0.00380282251862809 0 "YM_FD_SAII" "DOM"
-996996026 1 0.50429823768317 0 "F" "I" "Paternal" "SAI" "SA & EPI" 0.0181875097332522 0 0.00380282251862809 0 "YM_FD_SAII" "DOM"
-996996026 1 0.50429823768317 0 "M" "II" "Maternal" "FD" "SD" 0.0181875097332522 0 0.00380282251862809 0 "YM_FD_SAII" "DOM"
-996996026 1 0.50429823768317 8.72470066933647e-156 "F" "II" "Maternal" "FD" "SD" 0.0181875097332522 0 0.00380282251862809 0 "YM_FD_SAII" "DOM"
-996996026 1 0.50429823768317 0 "M" "II" "Paternal" "FD" "SD" 0.0181875097332522 0 0.00380282251862809 0 "YM_FD_SAII" "DOM"
-996996026 1 0.50429823768317 0 "F" "II" "Paternal" "FD" "SD" 0.0181875097332522 0 0.00380282251862809 0 "YM_FD_SAII" "DOM"
-996996026 1 0.50429823768317 0.249774991359658 "M" "II" "Maternal" "SAII" "SA & EPI" 0.0181875097332522 0 0.00380282251862809 0 "YM_FD_SAII" "DOM"
-996996026 1 0.50429823768317 0.247013930431628 "F" "II" "Maternal" "SAII" "SA & EPI" 0.0181875097332522 0 0.00380282251862809 0 "YM_FD_SAII" "DOM"
-996996026 1 0.50429823768317 0.24929560354938 "M" "II" "Paternal" "SAII" "SA & EPI" 0.0181875097332522 0 0.00380282251862809 0 "YM_FD_SAII" "DOM"
-996996026 1 0.50429823768317 0.246540733293205 "F" "II" "Paternal" "SAII" "SA & EPI" 0.0181875097332522 0 0.00380282251862809 0 "YM_FD_SAII" "DOM"
-996996026 1 0.50429823768317 0.126074559420715 "M" "III" "Maternal" "EPI" "SA & EPI" 0.0181875097332522 0 0.00380282251862809 0 "YM_FD_SAII" "DOM"
-996996026 1 0.50429823768317 0.124442104863976 "F" "III" "Maternal" "EPI" "SA & EPI" 0.0181875097332522 0 0.00380282251862809 0 "YM_FD_SAII" "DOM"
-996996026 1 0.50429823768317 0.126074559420715 "M" "III" "Paternal" "EPI" "SA & EPI" 0.0181875097332522 0 0.00380282251862809 0 "YM_FD_SAII" "DOM"
-996996026 1 0.50429823768317 0.124442104863976 "F" "III" "Paternal" "EPI" "SA & EPI" 0.0181875097332522 0 0.00380282251862809 0 "YM_FD_SAII" "DOM"
736304249 1 0.501148028486063 0.499488282383609 "M" "XY" "Maternal" "YM" "SD" 0.019525807024911 0 0.0238473003613763 0 "YM_FD_SAII" "DOM"
736304249 1 0.501148028486063 0.500898267927783 "F" "XY" "Maternal" "YM" "SD" 0.019525807024911 0 0.0238473003613763 0 "YM_FD_SAII" "DOM"
736304249 1 0.501148028486063 0.499499234417057 "M" "XY" "Paternal" "YM" "SD" 0.019525807024911 0 0.0238473003613763 0 "YM_FD_SAII" "DOM"
736304249 1 0.501148028486063 0.500898299024618 "F" "XY" "Paternal" "YM" "SD" 0.019525807024911 0 0.0238473003613763 0 "YM_FD_SAII" "DOM"
736304249 1 0.501148028486063 0.238921281191334 "M" "XY" "Maternal" "SAY" "SA & EPI" 0.019525807024911 0 0.0238473003613763 0 "YM_FD_SAII" "DOM"
736304249 1 0.501148028486063 0.237151333000261 "F" "XY" "Maternal" "SAY" "SA & EPI" 0.019525807024911 0 0.0238473003613763 0 "YM_FD_SAII" "DOM"
736304249 1 0.501148028486063 0.241363350248272 "M" "XY" "Paternal" "SAY" "SA & EPI" 0.019525807024911 0 0.0238473003613763 0 "YM_FD_SAII" "DOM"
736304249 1 0.501148028486063 0.239598117582008 "F" "XY" "Paternal" "SAY" "SA & EPI" 0.019525807024911 0 0.0238473003613763 0 "YM_FD_SAII" "DOM"
736304249 1 0.501148028486063 0 "M" "I" "Maternal" "AM" "SD" 0.019525807024911 0 0.0238473003613763 0 "YM_FD_SAII" "DOM"
736304249 1 0.501148028486063 0 "F" "I" "Maternal" "AM" "SD" 0.019525807024911 0 0.0238473003613763 0 "YM_FD_SAII" "DOM"
736304249 1 0.501148028486063 0 "M" "I" "Paternal" "AM" "SD" 0.019525807024911 0 0.0238473003613763 0 "YM_FD_SAII" "DOM"
736304249 1 0.501148028486063 0 "F" "I" "Paternal" "AM" "SD" 0.019525807024911 0 0.0238473003613763 0 "YM_FD_SAII" "DOM"
736304249 1 0.501148028486063 0 "M" "I" "Maternal" "SAI" "SA & EPI" 0.019525807024911 0 0.0238473003613763 0 "YM_FD_SAII" "DOM"
736304249 1 0.501148028486063 0 "F" "I" "Maternal" "SAI" "SA & EPI" 0.019525807024911 0 0.0238473003613763 0 "YM_FD_SAII" "DOM"
736304249 1 0.501148028486063 0 "M" "I" "Paternal" "SAI" "SA & EPI" 0.019525807024911 0 0.0238473003613763 0 "YM_FD_SAII" "DOM"
736304249 1 0.501148028486063 0 "F" "I" "Paternal" "SAI" "SA & EPI" 0.019525807024911 0 0.0238473003613763 0 "YM_FD_SAII" "DOM"
736304249 1 0.501148028486063 0 "M" "II" "Maternal" "FD" "SD" 0.019525807024911 0 0.0238473003613763 0 "YM_FD_SAII" "DOM"
736304249 1 0.501148028486063 0.502557236530075 "F" "II" "Maternal" "FD" "SD" 0.019525807024911 0 0.0238473003613763 0 "YM_FD_SAII" "DOM"
736304249 1 0.501148028486063 0 "M" "II" "Paternal" "FD" "SD" 0.019525807024911 0 0.0238473003613763 0 "YM_FD_SAII" "DOM"
736304249 1 0.501148028486063 0 "F" "II" "Paternal" "FD" "SD" 0.019525807024911 0 0.0238473003613763 0 "YM_FD_SAII" "DOM"
736304249 1 0.501148028486063 0.189716685644215 "M" "II" "Maternal" "SAII" "SA & EPI" 0.019525807024911 0 0.0238473003613763 0 "YM_FD_SAII" "DOM"
736304249 1 0.501148028486063 0.330474797146116 "F" "II" "Maternal" "SAII" "SA & EPI" 0.019525807024911 0 0.0238473003613763 0 "YM_FD_SAII" "DOM"
736304249 1 0.501148028486063 0.187024930556328 "M" "II" "Paternal" "SAII" "SA & EPI" 0.019525807024911 0 0.0238473003613763 0 "YM_FD_SAII" "DOM"
736304249 1 0.501148028486063 0.190203641548575 "F" "II" "Paternal" "SAII" "SA & EPI" 0.019525807024911 0 0.0238473003613763 0 "YM_FD_SAII" "DOM"
736304249 1 0.501148028486063 0.125287007121526 "M" "III" "Maternal" "EPI" "SA & EPI" 0.019525807024911 0 0.0238473003613763 0 "YM_FD_SAII" "DOM"
736304249 1 0.501148028486063 0.12564068260619 "F" "III" "Maternal" "EPI" "SA & EPI" 0.019525807024911 0 0.0238473003613763 0 "YM_FD_SAII" "DOM"
736304249 1 0.501148028486063 0.125287007121526 "M" "III" "Paternal" "EPI" "SA & EPI" 0.019525807024911 0 0.0238473003613763 0 "YM_FD_SAII" "DOM"
736304249 1 0.501148028486063 0.12564068260619 "F" "III" "Paternal" "EPI" "SA & EPI" 0.019525807024911 0 0.0238473003613763 0 "YM_FD_SAII" "DOM"
68526938 1 0.500221232095046 0.499562498296589 "M" "XY" "Maternal" "YM" "SD" 0.0209588440600783 0 0.0384020018158481 0 "YM_FD_SAII" "DOM"
68526938 1 0.500221232095046 0.50578949604556 "F" "XY" "Maternal" "YM" "SD" 0.0209588440600783 0 0.0384020018158481 0 "YM_FD_SAII" "DOM"
68526938 1 0.500221232095046 0.499564226342789 "M" "XY" "Paternal" "YM" "SD" 0.0209588440600783 0 0.0384020018158481 0 "YM_FD_SAII" "DOM"
68526938 1 0.500221232095046 0.505789505458468 "F" "XY" "Paternal" "YM" "SD" 0.0209588440600783 0 0.0384020018158481 0 "YM_FD_SAII" "DOM"
68526938 1 0.500221232095046 0.237668996230473 "M" "XY" "Maternal" "SAY" "SA & EPI" 0.0209588440600783 0 0.0384020018158481 0 "YM_FD_SAII" "DOM"
68526938 1 0.500221232095046 0.237988586458699 "F" "XY" "Maternal" "SAY" "SA & EPI" 0.0209588440600783 0 0.0384020018158481 0 "YM_FD_SAII" "DOM"
68526938 1 0.500221232095046 0.240284786127881 "M" "XY" "Paternal" "SAY" "SA & EPI" 0.0209588440600783 0 0.0384020018158481 0 "YM_FD_SAII" "DOM"
68526938 1 0.500221232095046 0.240634283046255 "F" "XY" "Paternal" "SAY" "SA & EPI" 0.0209588440600783 0 0.0384020018158481 0 "YM_FD_SAII" "DOM"
68526938 1 0.500221232095046 0 "M" "I" "Maternal" "AM" "SD" 0.0209588440600783 0 0.0384020018158481 0 "YM_FD_SAII" "DOM"
68526938 1 0.500221232095046 0 "F" "I" "Maternal" "AM" "SD" 0.0209588440600783 0 0.0384020018158481 0 "YM_FD_SAII" "DOM"
68526938 1 0.500221232095046 0 "M" "I" "Paternal" "AM" "SD" 0.0209588440600783 0 0.0384020018158481 0 "YM_FD_SAII" "DOM"
68526938 1 0.500221232095046 0 "F" "I" "Paternal" "AM" "SD" 0.0209588440600783 0 0.0384020018158481 0 "YM_FD_SAII" "DOM"
68526938 1 0.500221232095046 0 "M" "I" "Maternal" "SAI" "SA & EPI" 0.0209588440600783 0 0.0384020018158481 0 "YM_FD_SAII" "DOM"
68526938 1 0.500221232095046 0 "F" "I" "Maternal" "SAI" "SA & EPI" 0.0209588440600783 0 0.0384020018158481 0 "YM_FD_SAII" "DOM"
68526938 1 0.500221232095046 0 "M" "I" "Paternal" "SAI" "SA & EPI" 0.0209588440600783 0 0.0384020018158481 0 "YM_FD_SAII" "DOM"
68526938 1 0.500221232095046 0 "F" "I" "Paternal" "SAI" "SA & EPI" 0.0209588440600783 0 0.0384020018158481 0 "YM_FD_SAII" "DOM"
68526938 1 0.500221232095046 0 "M" "II" "Maternal" "FD" "SD" 0.0209588440600783 0 0.0384020018158481 0 "YM_FD_SAII" "DOM"
68526938 1 0.500221232095046 0.506455579117292 "F" "II" "Maternal" "FD" "SD" 0.0209588440600783 0 0.0384020018158481 0 "YM_FD_SAII" "DOM"
68526938 1 0.500221232095046 0 "M" "II" "Paternal" "FD" "SD" 0.0209588440600783 0 0.0384020018158481 0 "YM_FD_SAII" "DOM"
68526938 1 0.500221232095046 0 "F" "II" "Paternal" "FD" "SD" 0.0209588440600783 0 0.0384020018158481 0 "YM_FD_SAII" "DOM"
68526938 1 0.500221232095046 0.15765699850686 "M" "II" "Maternal" "SAII" "SA & EPI" 0.0209588440600783 0 0.0384020018158481 0 "YM_FD_SAII" "DOM"
68526938 1 0.500221232095046 0.366244731466177 "F" "II" "Maternal" "SAII" "SA & EPI" 0.0209588440600783 0 0.0384020018158481 0 "YM_FD_SAII" "DOM"
68526938 1 0.500221232095046 0.153796246929204 "M" "II" "Paternal" "SAII" "SA & EPI" 0.0209588440600783 0 0.0384020018158481 0 "YM_FD_SAII" "DOM"
68526938 1 0.500221232095046 0.159528967286306 "F" "II" "Paternal" "SAII" "SA & EPI" 0.0209588440600783 0 0.0384020018158481 0 "YM_FD_SAII" "DOM"
68526938 1 0.500221232095046 0.125055308023766 "M" "III" "Maternal" "EPI" "SA & EPI" 0.0209588440600783 0 0.0384020018158481 0 "YM_FD_SAII" "DOM"
68526938 1 0.500221232095046 0.126614112580227 "F" "III" "Maternal" "EPI" "SA & EPI" 0.0209588440600783 0 0.0384020018158481 0 "YM_FD_SAII" "DOM"
68526938 1 0.500221232095046 0.125055308023766 "M" "III" "Paternal" "EPI" "SA & EPI" 0.0209588440600783 0 0.0384020018158481 0 "YM_FD_SAII" "DOM"
68526938 1 0.500221232095046 0.126614112580227 "F" "III" "Paternal" "EPI" "SA & EPI" 0.0209588440600783 0 0.0384020018158481 0 "YM_FD_SAII" "DOM"
-222220004 1 0.501501970376248 0.499642195941592 "M" "XY" "Maternal" "YM" "SD" 0.0206296432996169 0 0.0231545798946172 0 "YM_FD_SAII" "DOM"
-222220004 1 0.501501970376248 0.50027620326365 "F" "XY" "Maternal" "YM" "SD" 0.0206296432996169 0 0.0231545798946172 0 "YM_FD_SAII" "DOM"
-222220004 1 0.501501970376248 0.499655934874646 "M" "XY" "Paternal" "YM" "SD" 0.0206296432996169 0 0.0231545798946172 0 "YM_FD_SAII" "DOM"
-222220004 1 0.501501970376248 0.500276242746556 "F" "XY" "Paternal" "YM" "SD" 0.0206296432996169 0 0.0231545798946172 0 "YM_FD_SAII" "DOM"
-222220004 1 0.501501970376248 0.238463667856777 "M" "XY" "Maternal" "SAY" "SA & EPI" 0.0206296432996169 0 0.0231545798946172 0 "YM_FD_SAII" "DOM"
-222220004 1 0.501501970376248 0.236186762319142 "F" "XY" "Maternal" "SAY" "SA & EPI" 0.0206296432996169 0 0.0231545798946172 0 "YM_FD_SAII" "DOM"
-222220004 1 0.501501970376248 0.241045121790196 "M" "XY" "Paternal" "SAY" "SA & EPI" 0.0206296432996169 0 0.0231545798946172 0 "YM_FD_SAII" "DOM"
-222220004 1 0.501501970376248 0.238768931748915 "F" "XY" "Paternal" "SAY" "SA & EPI" 0.0206296432996169 0 0.0231545798946172 0 "YM_FD_SAII" "DOM"
-222220004 1 0.501501970376248 0 "M" "I" "Maternal" "AM" "SD" 0.0206296432996169 0 0.0231545798946172 0 "YM_FD_SAII" "DOM"
-222220004 1 0.501501970376248 0 "F" "I" "Maternal" "AM" "SD" 0.0206296432996169 0 0.0231545798946172 0 "YM_FD_SAII" "DOM"
-222220004 1 0.501501970376248 0 "M" "I" "Paternal" "AM" "SD" 0.0206296432996169 0 0.0231545798946172 0 "YM_FD_SAII" "DOM"
-222220004 1 0.501501970376248 0 "F" "I" "Paternal" "AM" "SD" 0.0206296432996169 0 0.0231545798946172 0 "YM_FD_SAII" "DOM"
-222220004 1 0.501501970376248 0 "M" "I" "Maternal" "SAI" "SA & EPI" 0.0206296432996169 0 0.0231545798946172 0 "YM_FD_SAII" "DOM"
-222220004 1 0.501501970376248 0 "F" "I" "Maternal" "SAI" "SA & EPI" 0.0206296432996169 0 0.0231545798946172 0 "YM_FD_SAII" "DOM"
-222220004 1 0.501501970376248 0 "M" "I" "Paternal" "SAI" "SA & EPI" 0.0206296432996169 0 0.0231545798946172 0 "YM_FD_SAII" "DOM"
-222220004 1 0.501501970376248 0 "F" "I" "Paternal" "SAI" "SA & EPI" 0.0206296432996169 0 0.0231545798946172 0 "YM_FD_SAII" "DOM"
-222220004 1 0.501501970376248 0 "M" "II" "Maternal" "FD" "SD" 0.0206296432996169 0 0.0231545798946172 0 "YM_FD_SAII" "DOM"
-222220004 1 0.501501970376248 0.502131493542245 "F" "II" "Maternal" "FD" "SD" 0.0206296432996169 0 0.0231545798946172 0 "YM_FD_SAII" "DOM"
-222220004 1 0.501501970376248 0 "M" "II" "Paternal" "FD" "SD" 0.0206296432996169 0 0.0231545798946172 0 "YM_FD_SAII" "DOM"
-222220004 1 0.501501970376248 0 "F" "II" "Paternal" "FD" "SD" 0.0206296432996169 0 0.0231545798946172 0 "YM_FD_SAII" "DOM"
-222220004 1 0.501501970376248 0.191542891656296 "M" "II" "Maternal" "SAII" "SA & EPI" 0.0206296432996169 0 0.0231545798946172 0 "YM_FD_SAII" "DOM"
-222220004 1 0.501501970376248 0.328356881567429 "F" "II" "Maternal" "SAII" "SA & EPI" 0.0206296432996169 0 0.0231545798946172 0 "YM_FD_SAII" "DOM"
-222220004 1 0.501501970376248 0.188914858446502 "M" "II" "Paternal" "SAII" "SA & EPI" 0.0206296432996169 0 0.0231545798946172 0 "YM_FD_SAII" "DOM"
-222220004 1 0.501501970376248 0.191739464650331 "F" "II" "Paternal" "SAII" "SA & EPI" 0.0206296432996169 0 0.0231545798946172 0 "YM_FD_SAII" "DOM"
-222220004 1 0.501501970376248 0.125375492594063 "M" "III" "Maternal" "EPI" "SA & EPI" 0.0206296432996169 0 0.0231545798946172 0 "YM_FD_SAII" "DOM"
-222220004 1 0.501501970376248 0.125534594297442 "F" "III" "Maternal" "EPI" "SA & EPI" 0.0206296432996169 0 0.0231545798946172 0 "YM_FD_SAII" "DOM"
-222220004 1 0.501501970376248 0.125375492594064 "M" "III" "Paternal" "EPI" "SA & EPI" 0.0206296432996169 0 0.0231545798946172 0 "YM_FD_SAII" "DOM"
-222220004 1 0.501501970376248 0.125534594297442 "F" "III" "Paternal" "EPI" "SA & EPI" 0.0206296432996169 0 0.0231545798946172 0 "YM_FD_SAII" "DOM"
1910338541 1 0.502054930679452 0.501119796539341 "M" "XY" "Maternal" "YM" "SD" 0.0265332121518441 0 0.0322500007343479 0 "YM_FD_SAII" "DOM"
1910338541 1 0.502054930679452 0.50262126853956 "F" "XY" "Maternal" "YM" "SD" 0.0265332121518441 0 0.0322500007343479 0 "YM_FD_SAII" "DOM"
1910338541 1 0.502054930679452 0.5011232709565 "M" "XY" "Paternal" "YM" "SD" 0.0265332121518441 0 0.0322500007343479 0 "YM_FD_SAII" "DOM"
1910338541 1 0.502054930679452 0.502621286230974 "F" "XY" "Paternal" "YM" "SD" 0.0265332121518441 0 0.0322500007343479 0 "YM_FD_SAII" "DOM"
1910338541 1 0.502054930679452 0.235428968636762 "M" "XY" "Maternal" "SAY" "SA & EPI" 0.0265332121518441 0 0.0322500007343479 0 "YM_FD_SAII" "DOM"
1910338541 1 0.502054930679452 0.232814225241603 "F" "XY" "Maternal" "SAY" "SA & EPI" 0.0265332121518441 0 0.0322500007343479 0 "YM_FD_SAII" "DOM"
1910338541 1 0.502054930679452 0.238748921091648 "M" "XY" "Paternal" "SAY" "SA & EPI" 0.0265332121518441 0 0.0322500007343479 0 "YM_FD_SAII" "DOM"
1910338541 1 0.502054930679452 0.236138763088065 "F" "XY" "Paternal" "SAY" "SA & EPI" 0.0265332121518441 0 0.0322500007343479 0 "YM_FD_SAII" "DOM"
1910338541 1 0.502054930679452 0 "M" "I" "Maternal" "AM" "SD" 0.0265332121518441 0 0.0322500007343479 0 "YM_FD_SAII" "DOM"
1910338541 1 0.502054930679452 0 "F" "I" "Maternal" "AM" "SD" 0.0265332121518441 0 0.0322500007343479 0 "YM_FD_SAII" "DOM"
1910338541 1 0.502054930679452 0 "M" "I" "Paternal" "AM" "SD" 0.0265332121518441 0 0.0322500007343479 0 "YM_FD_SAII" "DOM"
1910338541 1 0.502054930679452 0 "F" "I" "Paternal" "AM" "SD" 0.0265332121518441 0 0.0322500007343479 0 "YM_FD_SAII" "DOM"
1910338541 1 0.502054930679452 0 "M" "I" "Maternal" "SAI" "SA & EPI" 0.0265332121518441 0 0.0322500007343479 0 "YM_FD_SAII" "DOM"
1910338541 1 0.502054930679452 0 "F" "I" "Maternal" "SAI" "SA & EPI" 0.0265332121518441 0 0.0322500007343479 0 "YM_FD_SAII" "DOM"
1910338541 1 0.502054930679452 0 "M" "I" "Paternal" "SAI" "SA & EPI" 0.0265332121518441 0 0.0322500007343479 0 "YM_FD_SAII" "DOM"
1910338541 1 0.502054930679452 0 "F" "I" "Paternal" "SAI" "SA & EPI" 0.0265332121518441 0 0.0322500007343479 0 "YM_FD_SAII" "DOM"
1910338541 1 0.502054930679452 0 "M" "II" "Maternal" "FD" "SD" 0.0265332121518441 0 0.0322500007343479 0 "YM_FD_SAII" "DOM"
1910338541 1 0.502054930679452 0.50355748556542 "F" "II" "Maternal" "FD" "SD" 0.0265332121518441 0 0.0322500007343479 0 "YM_FD_SAII" "DOM"
1910338541 1 0.502054930679452 0 "M" "II" "Paternal" "FD" "SD" 0.0265332121518441 0 0.0322500007343479 0 "YM_FD_SAII" "DOM"
1910338541 1 0.502054930679452 0 "F" "II" "Paternal" "FD" "SD" 0.0265332121518441 0 0.0322500007343479 0 "YM_FD_SAII" "DOM"
1910338541 1 0.502054930679452 0.170784622304914 "M" "II" "Maternal" "SAII" "SA & EPI" 0.0265332121518441 0 0.0322500007343479 0 "YM_FD_SAII" "DOM"
1910338541 1 0.502054930679452 0.351464897467239 "F" "II" "Maternal" "SAII" "SA & EPI" 0.0265332121518441 0 0.0322500007343479 0 "YM_FD_SAII" "DOM"
1910338541 1 0.502054930679452 0.167361885907512 "M" "II" "Paternal" "SAII" "SA & EPI" 0.0265332121518441 0 0.0322500007343479 0 "YM_FD_SAII" "DOM"
1910338541 1 0.502054930679452 0.171222145330528 "F" "II" "Paternal" "SAII" "SA & EPI" 0.0265332121518441 0 0.0322500007343479 0 "YM_FD_SAII" "DOM"
1910338541 1 0.502054930679452 0.125513732669867 "M" "III" "Maternal" "EPI" "SA & EPI" 0.0265332121518441 0 0.0322500007343479 0 "YM_FD_SAII" "DOM"
1910338541 1 0.502054930679452 0.125889805568525 "F" "III" "Maternal" "EPI" "SA & EPI" 0.0265332121518441 0 0.0322500007343479 0 "YM_FD_SAII" "DOM"
1910338541 1 0.502054930679452 0.125513732669867 "M" "III" "Paternal" "EPI" "SA & EPI" 0.0265332121518441 0 0.0322500007343479 0 "YM_FD_SAII" "DOM"
1910338541 1 0.502054930679452 0.125889805568525 "F" "III" "Paternal" "EPI" "SA & EPI" 0.0265332121518441 0 0.0322500007343479 0 "YM_FD_SAII" "DOM"
-1442695633 1 0.50381911993392 6.31814889586507e-204 "M" "XY" "Maternal" "YM" "SD" 0.0345618698513135 0 0.0285754633368924 0 "YM_FD_SAII" "DOM"
-1442695633 1 0.50381911993392 6.24665575403183e-204 "F" "XY" "Maternal" "YM" "SD" 0.0345618698513135 0 0.0285754633368924 0 "YM_FD_SAII" "DOM"
-1442695633 1 0.50381911993392 0.50381911993392 "M" "XY" "Paternal" "YM" "SD" 0.0345618698513135 0 0.0285754633368924 0 "YM_FD_SAII" "DOM"
-1442695633 1 0.50381911993392 6.28717792753302e-204 "F" "XY" "Paternal" "YM" "SD" 0.0345618698513135 0 0.0285754633368924 0 "YM_FD_SAII" "DOM"
-1442695633 1 0.50381911993392 0.166414862567472 "M" "XY" "Maternal" "SAY" "SA & EPI" 0.0345618698513135 0 0.0285754633368924 0 "YM_FD_SAII" "DOM"
-1442695633 1 0.50381911993392 0.162411598889702 "F" "XY" "Maternal" "SAY" "SA & EPI" 0.0345618698513135 0 0.0285754633368924 0 "YM_FD_SAII" "DOM"
-1442695633 1 0.50381911993392 0.356620691139864 "M" "XY" "Paternal" "SAY" "SA & EPI" 0.0345618698513135 0 0.0285754633368924 0 "YM_FD_SAII" "DOM"
-1442695633 1 0.50381911993392 0.166013973091252 "F" "XY" "Paternal" "SAY" "SA & EPI" 0.0345618698513135 0 0.0285754633368924 0 "YM_FD_SAII" "DOM"
-1442695633 1 0.50381911993392 0 "M" "I" "Maternal" "AM" "SD" 0.0345618698513135 0 0.0285754633368924 0 "YM_FD_SAII" "DOM"
-1442695633 1 0.50381911993392 0 "F" "I" "Maternal" "AM" "SD" 0.0345618698513135 0 0.0285754633368924 0 "YM_FD_SAII" "DOM"
-1442695633 1 0.50381911993392 0 "M" "I" "Paternal" "AM" "SD" 0.0345618698513135 0 0.0285754633368924 0 "YM_FD_SAII" "DOM"
-1442695633 1 0.50381911993392 0 "F" "I" "Paternal" "AM" "SD" 0.0345618698513135 0 0.0285754633368924 0 "YM_FD_SAII" "DOM"
-1442695633 1 0.50381911993392 0 "M" "I" "Maternal" "SAI" "SA & EPI" 0.0345618698513135 0 0.0285754633368924 0 "YM_FD_SAII" "DOM"
-1442695633 1 0.50381911993392 0 "F" "I" "Maternal" "SAI" "SA & EPI" 0.0345618698513135 0 0.0285754633368924 0 "YM_FD_SAII" "DOM"
-1442695633 1 0.50381911993392 0 "M" "I" "Paternal" "SAI" "SA & EPI" 0.0345618698513135 0 0.0285754633368924 0 "YM_FD_SAII" "DOM"
-1442695633 1 0.50381911993392 0 "F" "I" "Paternal" "SAI" "SA & EPI" 0.0345618698513135 0 0.0285754633368924 0 "YM_FD_SAII" "DOM"
-1442695633 1 0.50381911993392 0 "M" "II" "Maternal" "FD" "SD" 0.0345618698513135 0 0.0285754633368924 0 "YM_FD_SAII" "DOM"
-1442695633 1 0.50381911993392 1.26155111167252e-203 "F" "II" "Maternal" "FD" "SD" 0.0345618698513135 0 0.0285754633368924 0 "YM_FD_SAII" "DOM"
-1442695633 1 0.50381911993392 0 "M" "II" "Paternal" "FD" "SD" 0.0345618698513135 0 0.0285754633368924 0 "YM_FD_SAII" "DOM"
-1442695633 1 0.50381911993392 0 "F" "II" "Paternal" "FD" "SD" 0.0345618698513135 0 0.0285754633368924 0 "YM_FD_SAII" "DOM"
-1442695633 1 0.50381911993392 0.235138108102463 "M" "II" "Maternal" "SAII" "SA & EPI" 0.0345618698513135 0 0.0285754633368924 0 "YM_FD_SAII" "DOM"
-1442695633 1 0.50381911993392 0.23802816694258 "F" "II" "Maternal" "SAII" "SA & EPI" 0.0345618698513135 0 0.0285754633368924 0 "YM_FD_SAII" "DOM"
-1442695633 1 0.50381911993392 0.231558366762603 "M" "II" "Paternal" "SAII" "SA & EPI" 0.0345618698513135 0 0.0285754633368924 0 "YM_FD_SAII" "DOM"
-1442695633 1 0.50381911993392 0.234452148439482 "F" "II" "Paternal" "SAII" "SA & EPI" 0.0345618698513135 0 0.0285754633368924 0 "YM_FD_SAII" "DOM"
-1442695633 1 0.50381911993392 0.125954779983474 "M" "III" "Maternal" "EPI" "SA & EPI" 0.0345618698513135 0 0.0285754633368924 0 "YM_FD_SAII" "DOM"
-1442695633 1 0.50381911993392 0.125590051613686 "F" "III" "Maternal" "EPI" "SA & EPI" 0.0345618698513135 0 0.0285754633368924 0 "YM_FD_SAII" "DOM"
-1442695633 1 0.50381911993392 0.125954779983474 "M" "III" "Paternal" "EPI" "SA & EPI" 0.0345618698513135 0 0.0285754633368924 0 "YM_FD_SAII" "DOM"
-1442695633 1 0.50381911993392 0.125590051613686 "F" "III" "Paternal" "EPI" "SA & EPI" 0.0345618698513135 0 0.0285754633368924 0 "YM_FD_SAII" "DOM"
569826178 1 0.504537684674556 5.75538439397579e-224 "M" "XY" "Maternal" "YM" "SD" 0.0244118486414664 0 0.0108940573292784 0 "YM_FD_SAII" "DOM"
569826178 1 0.504537684674556 5.65735199838715e-224 "F" "XY" "Maternal" "YM" "SD" 0.0244118486414664 0 0.0108940573292784 0 "YM_FD_SAII" "DOM"
569826178 1 0.504537684674556 0.504537684674556 "M" "XY" "Paternal" "YM" "SD" 0.0244118486414664 0 0.0108940573292784 0 "YM_FD_SAII" "DOM"
569826178 1 0.504537684674556 5.67671148997852e-224 "F" "XY" "Paternal" "YM" "SD" 0.0244118486414664 0 0.0108940573292784 0 "YM_FD_SAII" "DOM"
569826178 1 0.504537684674556 0.189572934987846 "M" "XY" "Maternal" "SAY" "SA & EPI" 0.0244118486414664 0 0.0108940573292784 0 "YM_FD_SAII" "DOM"
569826178 1 0.504537684674556 0.184766884217606 "F" "XY" "Maternal" "SAY" "SA & EPI" 0.0244118486414664 0 0.0108940573292784 0 "YM_FD_SAII" "DOM"
569826178 1 0.504537684674556 0.333260905366398 "M" "XY" "Paternal" "SAY" "SA & EPI" 0.0244118486414664 0 0.0108940573292784 0 "YM_FD_SAII" "DOM"
569826178 1 0.504537684674556 0.187499027787276 "F" "XY" "Paternal" "SAY" "SA & EPI" 0.0244118486414664 0 0.0108940573292784 0 "YM_FD_SAII" "DOM"
569826178 1 0.504537684674556 0 "M" "I" "Maternal" "AM" "SD" 0.0244118486414664 0 0.0108940573292784 0 "YM_FD_SAII" "DOM"
569826178 1 0.504537684674556 0 "F" "I" "Maternal" "AM" "SD" 0.0244118486414664 0 0.0108940573292784 0 "YM_FD_SAII" "DOM"
569826178 1 0.504537684674556 0 "M" "I" "Paternal" "AM" "SD" 0.0244118486414664 0 0.0108940573292784 0 "YM_FD_SAII" "DOM"
569826178 1 0.504537684674556 0 "F" "I" "Paternal" "AM" "SD" 0.0244118486414664 0 0.0108940573292784 0 "YM_FD_SAII" "DOM"
569826178 1 0.504537684674556 0 "M" "I" "Maternal" "SAI" "SA & EPI" 0.0244118486414664 0 0.0108940573292784 0 "YM_FD_SAII" "DOM"
569826178 1 0.504537684674556 0 "F" "I" "Maternal" "SAI" "SA & EPI" 0.0244118486414664 0 0.0108940573292784 0 "YM_FD_SAII" "DOM"
569826178 1 0.504537684674556 0 "M" "I" "Paternal" "SAI" "SA & EPI" 0.0244118486414664 0 0.0108940573292784 0 "YM_FD_SAII" "DOM"
569826178 1 0.504537684674556 0 "F" "I" "Paternal" "SAI" "SA & EPI" 0.0244118486414664 0 0.0108940573292784 0 "YM_FD_SAII" "DOM"
569826178 1 0.504537684674556 0 "M" "II" "Maternal" "FD" "SD" 0.0244118486414664 0 0.0108940573292784 0 "YM_FD_SAII" "DOM"
569826178 1 0.504537684674556 1.13731108509024e-223 "F" "II" "Maternal" "FD" "SD" 0.0244118486414664 0 0.0108940573292784 0 "YM_FD_SAII" "DOM"
569826178 1 0.504537684674556 0 "M" "II" "Paternal" "FD" "SD" 0.0244118486414664 0 0.0108940573292784 0 "YM_FD_SAII" "DOM"
569826178 1 0.504537684674556 0 "F" "II" "Paternal" "FD" "SD" 0.0244118486414664 0 0.0108940573292784 0 "YM_FD_SAII" "DOM"
569826178 1 0.504537684674556 0.245584339222181 "M" "II" "Maternal" "SAII" "SA & EPI" 0.0244118486414664 0 0.0108940573292784 0 "YM_FD_SAII" "DOM"
569826178 1 0.504537684674556 0.244190210450907 "F" "II" "Maternal" "SAII" "SA & EPI" 0.0244118486414664 0 0.0108940573292784 0 "YM_FD_SAII" "DOM"
569826178 1 0.504537684674556 0.244211393068305 "M" "II" "Paternal" "SAII" "SA & EPI" 0.0244118486414664 0 0.0108940573292784 0 "YM_FD_SAII" "DOM"
569826178 1 0.504537684674556 0.24283226203228 "F" "II" "Paternal" "SAII" "SA & EPI" 0.0244118486414664 0 0.0108940573292784 0 "YM_FD_SAII" "DOM"
569826178 1 0.504537684674556 0.126134421168605 "M" "III" "Maternal" "EPI" "SA & EPI" 0.0244118486414664 0 0.0108940573292784 0 "YM_FD_SAII" "DOM"
569826178 1 0.504537684674556 0.124721307679011 "F" "III" "Maternal" "EPI" "SA & EPI" 0.0244118486414664 0 0.0108940573292784 0 "YM_FD_SAII" "DOM"
569826178 1 0.504537684674556 0.126134421168605 "M" "III" "Paternal" "EPI" "SA & EPI" 0.0244118486414664 0 0.0108940573292784 0 "YM_FD_SAII" "DOM"
569826178 1 0.504537684674556 0.124721307679011 "F" "III" "Paternal" "EPI" "SA & EPI" 0.0244118486414664 0 0.0108940573292784 0 "YM_FD_SAII" "DOM"
-1032630702 1 0.500612198246545 0.500029922473754 "M" "XY" "Maternal" "YM" "SD" 0.0232914027641527 0 0.0412282407400198 0 "YM_FD_SAII" "DOM"
-1032630702 1 0.500612198246545 0.506205675575665 "F" "XY" "Maternal" "YM" "SD" 0.0232914027641527 0 0.0412282407400198 0 "YM_FD_SAII" "DOM"
-1032630702 1 0.500612198246545 0.500031271519886 "M" "XY" "Paternal" "YM" "SD" 0.0232914027641527 0 0.0412282407400198 0 "YM_FD_SAII" "DOM"
-1032630702 1 0.500612198246545 0.506205684081223 "F" "XY" "Paternal" "YM" "SD" 0.0232914027641527 0 0.0412282407400198 0 "YM_FD_SAII" "DOM"
-1032630702 1 0.500612198246545 0.236546508017005 "M" "XY" "Maternal" "SAY" "SA & EPI" 0.0232914027641527 0 0.0412282407400198 0 "YM_FD_SAII" "DOM"
-1032630702 1 0.500612198246545 0.236531316726794 "F" "XY" "Maternal" "SAY" "SA & EPI" 0.0232914027641527 0 0.0412282407400198 0 "YM_FD_SAII" "DOM"
-1032630702 1 0.500612198246545 0.239454410082464 "M" "XY" "Paternal" "SAY" "SA & EPI" 0.0232914027641527 0 0.0412282407400198 0 "YM_FD_SAII" "DOM"
-1032630702 1 0.500612198246545 0.239471451032533 "F" "XY" "Paternal" "SAY" "SA & EPI" 0.0232914027641527 0 0.0412282407400198 0 "YM_FD_SAII" "DOM"
-1032630702 1 0.500612198246545 0 "M" "I" "Maternal" "AM" "SD" 0.0232914027641527 0 0.0412282407400198 0 "YM_FD_SAII" "DOM"
-1032630702 1 0.500612198246545 0 "F" "I" "Maternal" "AM" "SD" 0.0232914027641527 0 0.0412282407400198 0 "YM_FD_SAII" "DOM"
-1032630702 1 0.500612198246545 0 "M" "I" "Paternal" "AM" "SD" 0.0232914027641527 0 0.0412282407400198 0 "YM_FD_SAII" "DOM"
-1032630702 1 0.500612198246545 0 "F" "I" "Paternal" "AM" "SD" 0.0232914027641527 0 0.0412282407400198 0 "YM_FD_SAII" "DOM"
-1032630702 1 0.500612198246545 0 "M" "I" "Maternal" "SAI" "SA & EPI" 0.0232914027641527 0 0.0412282407400198 0 "YM_FD_SAII" "DOM"
-1032630702 1 0.500612198246545 0 "F" "I" "Maternal" "SAI" "SA & EPI" 0.0232914027641527 0 0.0412282407400198 0 "YM_FD_SAII" "DOM"
-1032630702 1 0.500612198246545 0 "M" "I" "Paternal" "SAI" "SA & EPI" 0.0232914027641527 0 0.0412282407400198 0 "YM_FD_SAII" "DOM"
-1032630702 1 0.500612198246545 0 "F" "I" "Paternal" "SAI" "SA & EPI" 0.0232914027641527 0 0.0412282407400198 0 "YM_FD_SAII" "DOM"
-1032630702 1 0.500612198246545 0 "M" "II" "Maternal" "FD" "SD" 0.0232914027641527 0 0.0412282407400198 0 "YM_FD_SAII" "DOM"
-1032630702 1 0.500612198246545 0.506794472052572 "F" "II" "Maternal" "FD" "SD" 0.0232914027641527 0 0.0412282407400198 0 "YM_FD_SAII" "DOM"
-1032630702 1 0.500612198246545 0 "M" "II" "Paternal" "FD" "SD" 0.0232914027641527 0 0.0412282407400198 0 "YM_FD_SAII" "DOM"
-1032630702 1 0.500612198246545 0 "F" "II" "Paternal" "FD" "SD" 0.0232914027641527 0 0.0412282407400198 0 "YM_FD_SAII" "DOM"
-1032630702 1 0.500612198246545 0.152466796824607 "M" "II" "Maternal" "SAII" "SA & EPI" 0.0232914027641527 0 0.0412282407400198 0 "YM_FD_SAII" "DOM"
-1032630702 1 0.500612198246545 0.37179304085205 "F" "II" "Maternal" "SAII" "SA & EPI" 0.0232914027641527 0 0.0412282407400198 0 "YM_FD_SAII" "DOM"
-1032630702 1 0.500612198246545 0.148416560576068 "M" "II" "Paternal" "SAII" "SA & EPI" 0.0232914027641527 0 0.0412282407400198 0 "YM_FD_SAII" "DOM"
-1032630702 1 0.500612198246545 0.154248242195943 "F" "II" "Paternal" "SAII" "SA & EPI" 0.0232914027641527 0 0.0412282407400198 0 "YM_FD_SAII" "DOM"
-1032630702 1 0.500612198246545 0.125153049561646 "M" "III" "Maternal" "EPI" "SA & EPI" 0.0232914027641527 0 0.0412282407400198 0 "YM_FD_SAII" "DOM"
-1032630702 1 0.500612198246545 0.126698787854125 "F" "III" "Maternal" "EPI" "SA & EPI" 0.0232914027641527 0 0.0412282407400198 0 "YM_FD_SAII" "DOM"
-1032630702 1 0.500612198246545 0.125153049561646 "M" "III" "Paternal" "EPI" "SA & EPI" 0.0232914027641527 0 0.0412282407400198 0 "YM_FD_SAII" "DOM"
-1032630702 1 0.500612198246545 0.126698787854125 "F" "III" "Paternal" "EPI" "SA & EPI" 0.0232914027641527 0 0.0412282407400198 0 "YM_FD_SAII" "DOM"
-1593770957 1 0.500376374991652 0.497186881973672 "M" "XY" "Maternal" "YM" "SD" 0.0131540737580508 0 0.0171076287515461 0 "YM_FD_SAII" "DOM"
-1593770957 1 0.500376374991652 0.49876034952893 "F" "XY" "Maternal" "YM" "SD" 0.0131540737580508 0 0.0171076287515461 0 "YM_FD_SAII" "DOM"
-1593770957 1 0.500376374991652 0.497227271444051 "M" "XY" "Paternal" "YM" "SD" 0.0131540737580508 0 0.0171076287515461 0 "YM_FD_SAII" "DOM"
-1593770957 1 0.500376374991652 0.498760406405041 "F" "XY" "Paternal" "YM" "SD" 0.0131540737580508 0 0.0171076287515461 0 "YM_FD_SAII" "DOM"
-1593770957 1 0.500376374991652 0.242227183621539 "M" "XY" "Maternal" "SAY" "SA & EPI" 0.0131540737580508 0 0.0171076287515461 0 "YM_FD_SAII" "DOM"
-1593770957 1 0.500376374991652 0.241346202339358 "F" "XY" "Maternal" "SAY" "SA & EPI" 0.0131540737580508 0 0.0171076287515461 0 "YM_FD_SAII" "DOM"
-1593770957 1 0.500376374991652 0.2438713540127 "M" "XY" "Paternal" "SAY" "SA & EPI" 0.0131540737580508 0 0.0171076287515461 0 "YM_FD_SAII" "DOM"
-1593770957 1 0.500376374991652 0.242994879565201 "F" "XY" "Paternal" "SAY" "SA & EPI" 0.0131540737580508 0 0.0171076287515461 0 "YM_FD_SAII" "DOM"
-1593770957 1 0.500376374991652 0 "M" "I" "Maternal" "AM" "SD" 0.0131540737580508 0 0.0171076287515461 0 "YM_FD_SAII" "DOM"
-1593770957 1 0.500376374991652 0 "F" "I" "Maternal" "AM" "SD" 0.0131540737580508 0 0.0171076287515461 0 "YM_FD_SAII" "DOM"
-1593770957 1 0.500376374991652 0 "M" "I" "Paternal" "AM" "SD" 0.0131540737580508 0 0.0171076287515461 0 "YM_FD_SAII" "DOM"
-1593770957 1 0.500376374991652 0 "F" "I" "Paternal" "AM" "SD" 0.0131540737580508 0 0.0171076287515461 0 "YM_FD_SAII" "DOM"
-1593770957 1 0.500376374991652 0 "M" "I" "Maternal" "SAI" "SA & EPI" 0.0131540737580508 0 0.0171076287515461 0 "YM_FD_SAII" "DOM"
-1593770957 1 0.500376374991652 0 "F" "I" "Maternal" "SAI" "SA & EPI" 0.0131540737580508 0 0.0171076287515461 0 "YM_FD_SAII" "DOM"
-1593770957 1 0.500376374991652 0 "M" "I" "Paternal" "SAI" "SA & EPI" 0.0131540737580508 0 0.0171076287515461 0 "YM_FD_SAII" "DOM"
-1593770957 1 0.500376374991652 0 "F" "I" "Paternal" "SAI" "SA & EPI" 0.0131540737580508 0 0.0171076287515461 0 "YM_FD_SAII" "DOM"
-1593770957 1 0.500376374991652 0 "M" "II" "Maternal" "FD" "SD" 0.0131540737580508 0 0.0171076287515461 0 "YM_FD_SAII" "DOM"
-1593770957 1 0.500376374991652 0.50193963476328 "F" "II" "Maternal" "FD" "SD" 0.0131540737580508 0 0.0171076287515461 0 "YM_FD_SAII" "DOM"
-1593770957 1 0.500376374991652 0 "M" "II" "Paternal" "FD" "SD" 0.0131540737580508 0 0.0171076287515461 0 "YM_FD_SAII" "DOM"
-1593770957 1 0.500376374991652 0 "F" "II" "Paternal" "FD" "SD" 0.0131540737580508 0 0.0171076287515461 0 "YM_FD_SAII" "DOM"
-1593770957 1 0.500376374991652 0.206421222020423 "M" "II" "Maternal" "SAII" "SA & EPI" 0.0131540737580508 0 0.0171076287515461 0 "YM_FD_SAII" "DOM"
-1593770957 1 0.500376374991652 0.311063365934507 "F" "II" "Maternal" "SAII" "SA & EPI" 0.0131540737580508 0 0.0171076287515461 0 "YM_FD_SAII" "DOM"
-1593770957 1 0.500376374991652 0.20440796641882 "M" "II" "Paternal" "SAII" "SA & EPI" 0.0131540737580508 0 0.0171076287515461 0 "YM_FD_SAII" "DOM"
-1593770957 1 0.500376374991652 0.207045356357174 "F" "II" "Paternal" "SAII" "SA & EPI" 0.0131540737580508 0 0.0171076287515461 0 "YM_FD_SAII" "DOM"
-1593770957 1 0.500376374991652 0.125094093747917 "M" "III" "Maternal" "EPI" "SA & EPI" 0.0131540737580508 0 0.0171076287515461 0 "YM_FD_SAII" "DOM"
-1593770957 1 0.500376374991652 0.125489998387947 "F" "III" "Maternal" "EPI" "SA & EPI" 0.0131540737580508 0 0.0171076287515461 0 "YM_FD_SAII" "DOM"
-1593770957 1 0.500376374991652 0.125094093747917 "M" "III" "Paternal" "EPI" "SA & EPI" 0.0131540737580508 0 0.0171076287515461 0 "YM_FD_SAII" "DOM"
-1593770957 1 0.500376374991652 0.125489998387947 "F" "III" "Paternal" "EPI" "SA & EPI" 0.0131540737580508 0 0.0171076287515461 0 "YM_FD_SAII" "DOM"
227008167 1 0.503233423912108 7.63802676244493e-122 "M" "XY" "Maternal" "YM" "SD" 0.0173786290572025 0 0.00758336270228028 0 "YM_FD_SAII" "DOM"
227008167 1 0.503233423912108 7.54823091328328e-122 "F" "XY" "Maternal" "YM" "SD" 0.0173786290572025 0 0.00758336270228028 0 "YM_FD_SAII" "DOM"
227008167 1 0.503233423912108 0.503233423912108 "M" "XY" "Paternal" "YM" "SD" 0.0173786290572025 0 0.00758336270228028 0 "YM_FD_SAII" "DOM"
227008167 1 0.503233423912108 7.56171520982558e-122 "F" "XY" "Paternal" "YM" "SD" 0.0173786290572025 0 0.00758336270228028 0 "YM_FD_SAII" "DOM"
227008167 1 0.503233423912108 0.206860129382866 "M" "XY" "Maternal" "SAY" "SA & EPI" 0.0173786290572025 0 0.00758336270228028 0 "YM_FD_SAII" "DOM"
227008167 1 0.503233423912108 0.20306674521331 "F" "XY" "Maternal" "SAY" "SA & EPI" 0.0173786290572025 0 0.00758336270228028 0 "YM_FD_SAII" "DOM"
227008167 1 0.503233423912108 0.312671733014446 "M" "XY" "Paternal" "SAY" "SA & EPI" 0.0173786290572025 0 0.00758336270228028 0 "YM_FD_SAII" "DOM"
227008167 1 0.503233423912108 0.205102600121297 "F" "XY" "Paternal" "SAY" "SA & EPI" 0.0173786290572025 0 0.00758336270228028 0 "YM_FD_SAII" "DOM"
227008167 1 0.503233423912108 0 "M" "I" "Maternal" "AM" "SD" 0.0173786290572025 0 0.00758336270228028 0 "YM_FD_SAII" "DOM"
227008167 1 0.503233423912108 0 "F" "I" "Maternal" "AM" "SD" 0.0173786290572025 0 0.00758336270228028 0 "YM_FD_SAII" "DOM"
227008167 1 0.503233423912108 0 "M" "I" "Paternal" "AM" "SD" 0.0173786290572025 0 0.00758336270228028 0 "YM_FD_SAII" "DOM"
227008167 1 0.503233423912108 0 "F" "I" "Paternal" "AM" "SD" 0.0173786290572025 0 0.00758336270228028 0 "YM_FD_SAII" "DOM"
227008167 1 0.503233423912108 0 "M" "I" "Maternal" "SAI" "SA & EPI" 0.0173786290572025 0 0.00758336270228028 0 "YM_FD_SAII" "DOM"
227008167 1 0.503233423912108 0 "F" "I" "Maternal" "SAI" "SA & EPI" 0.0173786290572025 0 0.00758336270228028 0 "YM_FD_SAII" "DOM"
227008167 1 0.503233423912108 0 "M" "I" "Paternal" "SAI" "SA & EPI" 0.0173786290572025 0 0.00758336270228028 0 "YM_FD_SAII" "DOM"
227008167 1 0.503233423912108 0 "F" "I" "Paternal" "SAI" "SA & EPI" 0.0173786290572025 0 0.00758336270228028 0 "YM_FD_SAII" "DOM"
227008167 1 0.503233423912108 0 "M" "II" "Maternal" "FD" "SD" 0.0173786290572025 0 0.00758336270228028 0 "YM_FD_SAII" "DOM"
227008167 1 0.503233423912108 1.51371566082934e-121 "F" "II" "Maternal" "FD" "SD" 0.0173786290572025 0 0.00758336270228028 0 "YM_FD_SAII" "DOM"
227008167 1 0.503233423912108 0 "M" "II" "Paternal" "FD" "SD" 0.0173786290572025 0 0.00758336270228028 0 "YM_FD_SAII" "DOM"
227008167 1 0.503233423912108 0 "F" "II" "Paternal" "FD" "SD" 0.0173786290572025 0 0.00758336270228028 0 "YM_FD_SAII" "DOM"
227008167 1 0.503233423912108 0.246937135195131 "M" "II" "Maternal" "SAII" "SA & EPI" 0.0173786290572025 0 0.00758336270228028 0 "YM_FD_SAII" "DOM"
227008167 1 0.503233423912108 0.245748811640002 "F" "II" "Maternal" "SAII" "SA & EPI" 0.0173786290572025 0 0.00758336270228028 0 "YM_FD_SAII" "DOM"
227008167 1 0.503233423912108 0.24598348423532 "M" "II" "Paternal" "SAII" "SA & EPI" 0.0173786290572025 0 0.00758336270228028 0 "YM_FD_SAII" "DOM"
227008167 1 0.503233423912108 0.244803269526368 "F" "II" "Paternal" "SAII" "SA & EPI" 0.0173786290572025 0 0.00758336270228028 0 "YM_FD_SAII" "DOM"
227008167 1 0.503233423912108 0.125808355978045 "M" "III" "Maternal" "EPI" "SA & EPI" 0.0173786290572025 0 0.00758336270228028 0 "YM_FD_SAII" "DOM"
227008167 1 0.503233423912108 0.12472138670095 "F" "III" "Maternal" "EPI" "SA & EPI" 0.0173786290572025 0 0.00758336270228028 0 "YM_FD_SAII" "DOM"
227008167 1 0.503233423912108 0.125808355978045 "M" "III" "Paternal" "EPI" "SA & EPI" 0.0173786290572025 0 0.00758336270228028 0 "YM_FD_SAII" "DOM"
227008167 1 0.503233423912108 0.12472138670095 "F" "III" "Paternal" "EPI" "SA & EPI" 0.0173786290572025 0 0.00758336270228028 0 "YM_FD_SAII" "DOM"
293460637 1 0.498980785559968 0.497986423294885 "M" "XY" "Maternal" "YM" "SD" 0.0135911443619989 0 0.0304961975314654 0 "YM_FD_SAII" "DOM"
293460637 1 0.498980785559968 0.504707067541596 "F" "XY" "Maternal" "YM" "SD" 0.0135911443619989 0 0.0304961975314654 0 "YM_FD_SAII" "DOM"
293460637 1 0.498980785559968 0.497990370270331 "M" "XY" "Paternal" "YM" "SD" 0.0135911443619989 0 0.0304961975314654 0 "YM_FD_SAII" "DOM"
293460637 1 0.498980785559968 0.504707080474978 "F" "XY" "Paternal" "YM" "SD" 0.0135911443619989 0 0.0304961975314654 0 "YM_FD_SAII" "DOM"
293460637 1 0.498980785559968 0.241296616829844 "M" "XY" "Maternal" "SAY" "SA & EPI" 0.0135911443619989 0 0.0304961975314654 0 "YM_FD_SAII" "DOM"
293460637 1 0.498980785559968 0.242838175897976 "F" "XY" "Maternal" "SAY" "SA & EPI" 0.0135911443619989 0 0.0304961975314654 0 "YM_FD_SAII" "DOM"
293460637 1 0.498980785559968 0.242990568736747 "M" "XY" "Paternal" "SAY" "SA & EPI" 0.0135911443619989 0 0.0304961975314654 0 "YM_FD_SAII" "DOM"
293460637 1 0.498980785559968 0.244554238378889 "F" "XY" "Paternal" "SAY" "SA & EPI" 0.0135911443619989 0 0.0304961975314654 0 "YM_FD_SAII" "DOM"
293460637 1 0.498980785559968 0 "M" "I" "Maternal" "AM" "SD" 0.0135911443619989 0 0.0304961975314654 0 "YM_FD_SAII" "DOM"
293460637 1 0.498980785559968 0 "F" "I" "Maternal" "AM" "SD" 0.0135911443619989 0 0.0304961975314654 0 "YM_FD_SAII" "DOM"
293460637 1 0.498980785559968 0 "M" "I" "Paternal" "AM" "SD" 0.0135911443619989 0 0.0304961975314654 0 "YM_FD_SAII" "DOM"
293460637 1 0.498980785559968 0 "F" "I" "Paternal" "AM" "SD" 0.0135911443619989 0 0.0304961975314654 0 "YM_FD_SAII" "DOM"
293460637 1 0.498980785559968 0 "M" "I" "Maternal" "SAI" "SA & EPI" 0.0135911443619989 0 0.0304961975314654 0 "YM_FD_SAII" "DOM"
293460637 1 0.498980785559968 0 "F" "I" "Maternal" "SAI" "SA & EPI" 0.0135911443619989 0 0.0304961975314654 0 "YM_FD_SAII" "DOM"
293460637 1 0.498980785559968 0 "M" "I" "Paternal" "SAI" "SA & EPI" 0.0135911443619989 0 0.0304961975314654 0 "YM_FD_SAII" "DOM"
293460637 1 0.498980785559968 0 "F" "I" "Paternal" "SAI" "SA & EPI" 0.0135911443619989 0 0.0304961975314654 0 "YM_FD_SAII" "DOM"
293460637 1 0.498980785559968 0 "M" "II" "Maternal" "FD" "SD" 0.0135911443619989 0 0.0304961975314654 0 "YM_FD_SAII" "DOM"
293460637 1 0.498980785559968 0.505712864719919 "F" "II" "Maternal" "FD" "SD" 0.0135911443619989 0 0.0304961975314654 0 "YM_FD_SAII" "DOM"
293460637 1 0.498980785559968 0 "M" "II" "Paternal" "FD" "SD" 0.0135911443619989 0 0.0304961975314654 0 "YM_FD_SAII" "DOM"
293460637 1 0.498980785559968 0 "F" "II" "Paternal" "FD" "SD" 0.0135911443619989 0 0.0304961975314654 0 "YM_FD_SAII" "DOM"
293460637 1 0.498980785559968 0.173536870830864 "M" "II" "Maternal" "SAII" "SA & EPI" 0.0135911443619989 0 0.0304961975314654 0 "YM_FD_SAII" "DOM"
293460637 1 0.498980785559968 0.349008327136849 "F" "II" "Maternal" "SAII" "SA & EPI" 0.0135911443619989 0 0.0304961975314654 0 "YM_FD_SAII" "DOM"
293460637 1 0.498980785559968 0.170275128513687 "M" "II" "Paternal" "SAII" "SA & EPI" 0.0135911443619989 0 0.0304961975314654 0 "YM_FD_SAII" "DOM"
293460637 1 0.498980785559968 0.175809712022481 "F" "II" "Paternal" "SAII" "SA & EPI" 0.0135911443619989 0 0.0304961975314654 0 "YM_FD_SAII" "DOM"
293460637 1 0.498980785559968 0.124745196389992 "M" "III" "Maternal" "EPI" "SA & EPI" 0.0135911443619989 0 0.0304961975314654 0 "YM_FD_SAII" "DOM"
293460637 1 0.498980785559968 0.126428715577407 "F" "III" "Maternal" "EPI" "SA & EPI" 0.0135911443619989 0 0.0304961975314654 0 "YM_FD_SAII" "DOM"
293460637 1 0.498980785559968 0.124745196389992 "M" "III" "Paternal" "EPI" "SA & EPI" 0.0135911443619989 0 0.0304961975314654 0 "YM_FD_SAII" "DOM"
293460637 1 0.498980785559968 0.126428715577407 "F" "III" "Paternal" "EPI" "SA & EPI" 0.0135911443619989 0 0.0304961975314654 0 "YM_FD_SAII" "DOM"
865698204 1 0.498162027115049 0.497586274973142 "M" "XY" "Maternal" "YM" "SD" 0.013520821952261 0 0.0412442330503836 0 "YM_FD_SAII" "DOM"
865698204 1 0.498162027115049 0.508248971282372 "F" "XY" "Maternal" "YM" "SD" 0.013520821952261 0 0.0412442330503836 0 "YM_FD_SAII" "DOM"
865698204 1 0.498162027115049 0.497587598980981 "M" "XY" "Paternal" "YM" "SD" 0.013520821952261 0 0.0412442330503836 0 "YM_FD_SAII" "DOM"
865698204 1 0.498162027115049 0.508248978248623 "F" "XY" "Paternal" "YM" "SD" 0.013520821952261 0 0.0412442330503836 0 "YM_FD_SAII" "DOM"
865698204 1 0.498162027115049 0.240941600331707 "M" "XY" "Maternal" "SAY" "SA & EPI" 0.013520821952261 0 0.0412442330503836 0 "YM_FD_SAII" "DOM"
865698204 1 0.498162027115049 0.244388115527101 "F" "XY" "Maternal" "SAY" "SA & EPI" 0.013520821952261 0 0.0412442330503836 0 "YM_FD_SAII" "DOM"
865698204 1 0.498162027115049 0.242624036418948 "M" "XY" "Paternal" "SAY" "SA & EPI" 0.013520821952261 0 0.0412442330503836 0 "YM_FD_SAII" "DOM"
865698204 1 0.498162027115049 0.246105861281491 "F" "XY" "Paternal" "SAY" "SA & EPI" 0.013520821952261 0 0.0412442330503836 0 "YM_FD_SAII" "DOM"
865698204 1 0.498162027115049 0 "M" "I" "Maternal" "AM" "SD" 0.013520821952261 0 0.0412442330503836 0 "YM_FD_SAII" "DOM"
865698204 1 0.498162027115049 0 "F" "I" "Maternal" "AM" "SD" 0.013520821952261 0 0.0412442330503836 0 "YM_FD_SAII" "DOM"
865698204 1 0.498162027115049 0 "M" "I" "Paternal" "AM" "SD" 0.013520821952261 0 0.0412442330503836 0 "YM_FD_SAII" "DOM"
865698204 1 0.498162027115049 0 "F" "I" "Paternal" "AM" "SD" 0.013520821952261 0 0.0412442330503836 0 "YM_FD_SAII" "DOM"
865698204 1 0.498162027115049 0 "M" "I" "Maternal" "SAI" "SA & EPI" 0.013520821952261 0 0.0412442330503836 0 "YM_FD_SAII" "DOM"
865698204 1 0.498162027115049 0 "F" "I" "Maternal" "SAI" "SA & EPI" 0.013520821952261 0 0.0412442330503836 0 "YM_FD_SAII" "DOM"
865698204 1 0.498162027115049 0 "M" "I" "Paternal" "SAI" "SA & EPI" 0.013520821952261 0 0.0412442330503836 0 "YM_FD_SAII" "DOM"
865698204 1 0.498162027115049 0 "F" "I" "Paternal" "SAI" "SA & EPI" 0.013520821952261 0 0.0412442330503836 0 "YM_FD_SAII" "DOM"
865698204 1 0.498162027115049 0 "M" "II" "Maternal" "FD" "SD" 0.013520821952261 0 0.0412442330503836 0 "YM_FD_SAII" "DOM"
865698204 1 0.498162027115049 0.508836394627025 "F" "II" "Maternal" "FD" "SD" 0.013520821952261 0 0.0412442330503836 0 "YM_FD_SAII" "DOM"
865698204 1 0.498162027115049 0 "M" "II" "Paternal" "FD" "SD" 0.013520821952261 0 0.0412442330503836 0 "YM_FD_SAII" "DOM"
865698204 1 0.498162027115049 0 "F" "II" "Paternal" "FD" "SD" 0.013520821952261 0 0.0412442330503836 0 "YM_FD_SAII" "DOM"
865698204 1 0.498162027115049 0.151691404621184 "M" "II" "Maternal" "SAII" "SA & EPI" 0.013520821952261 0 0.0412442330503836 0 "YM_FD_SAII" "DOM"
865698204 1 0.498162027115049 0.373320213180241 "F" "II" "Maternal" "SAII" "SA & EPI" 0.013520821952261 0 0.0412442330503836 0 "YM_FD_SAII" "DOM"
865698204 1 0.498162027115049 0.147659976527433 "M" "II" "Paternal" "SAII" "SA & EPI" 0.013520821952261 0 0.0412442330503836 0 "YM_FD_SAII" "DOM"
865698204 1 0.498162027115049 0.154839881724361 "F" "II" "Paternal" "SAII" "SA & EPI" 0.013520821952261 0 0.0412442330503836 0 "YM_FD_SAII" "DOM"
865698204 1 0.498162027115049 0.124540506778764 "M" "III" "Maternal" "EPI" "SA & EPI" 0.013520821952261 0 0.0412442330503836 0 "YM_FD_SAII" "DOM"
865698204 1 0.498162027115049 0.127209267025027 "F" "III" "Maternal" "EPI" "SA & EPI" 0.013520821952261 0 0.0412442330503836 0 "YM_FD_SAII" "DOM"
865698204 1 0.498162027115049 0.124540506778764 "M" "III" "Paternal" "EPI" "SA & EPI" 0.013520821952261 0 0.0412442330503836 0 "YM_FD_SAII" "DOM"
865698204 1 0.498162027115049 0.127209267025027 "F" "III" "Paternal" "EPI" "SA & EPI" 0.013520821952261 0 0.0412442330503836 0 "YM_FD_SAII" "DOM"
-348225100 1 0.506630264145106 2.13732798390923e-320 "M" "XY" "Maternal" "YM" "SD" 0.0432588478084654 0 0.0270170978154056 0 "YM_FD_SAII" "DOM"
-348225100 1 0.506630264145106 2.08643922238758e-320 "F" "XY" "Maternal" "YM" "SD" 0.0432588478084654 0 0.0270170978154056 0 "YM_FD_SAII" "DOM"
-348225100 1 0.506630264145106 0.506630264145106 "M" "XY" "Paternal" "YM" "SD" 0.0432588478084654 0 0.0270170978154056 0 "YM_FD_SAII" "DOM"
-348225100 1 0.506630264145106 2.10027306047114e-320 "F" "XY" "Paternal" "YM" "SD" 0.0432588478084654 0 0.0270170978154056 0 "YM_FD_SAII" "DOM"
-348225100 1 0.506630264145106 0.150493302744127 "M" "XY" "Maternal" "SAY" "SA & EPI" 0.0432588478084654 0 0.0270170978154056 0 "YM_FD_SAII" "DOM"
-348225100 1 0.506630264145106 0.144861796172484 "F" "XY" "Maternal" "SAY" "SA & EPI" 0.0432588478084654 0 0.0270170978154056 0 "YM_FD_SAII" "DOM"
-348225100 1 0.506630264145106 0.375280793694567 "M" "XY" "Paternal" "SAY" "SA & EPI" 0.0432588478084654 0 0.0270170978154056 0 "YM_FD_SAII" "DOM"
-348225100 1 0.506630264145106 0.149045055373909 "F" "XY" "Paternal" "SAY" "SA & EPI" 0.0432588478084654 0 0.0270170978154056 0 "YM_FD_SAII" "DOM"
-348225100 1 0.506630264145106 0 "M" "I" "Maternal" "AM" "SD" 0.0432588478084654 0 0.0270170978154056 0 "YM_FD_SAII" "DOM"
-348225100 1 0.506630264145106 0 "F" "I" "Maternal" "AM" "SD" 0.0432588478084654 0 0.0270170978154056 0 "YM_FD_SAII" "DOM"
-348225100 1 0.506630264145106 0 "M" "I" "Paternal" "AM" "SD" 0.0432588478084654 0 0.0270170978154056 0 "YM_FD_SAII" "DOM"
-348225100 1 0.506630264145106 0 "F" "I" "Paternal" "AM" "SD" 0.0432588478084654 0 0.0270170978154056 0 "YM_FD_SAII" "DOM"
-348225100 1 0.506630264145106 0 "M" "I" "Maternal" "SAI" "SA & EPI" 0.0432588478084654 0 0.0270170978154056 0 "YM_FD_SAII" "DOM"
-348225100 1 0.506630264145106 0 "F" "I" "Maternal" "SAI" "SA & EPI" 0.0432588478084654 0 0.0270170978154056 0 "YM_FD_SAII" "DOM"
-348225100 1 0.506630264145106 0 "M" "I" "Paternal" "SAI" "SA & EPI" 0.0432588478084654 0 0.0270170978154056 0 "YM_FD_SAII" "DOM"
-348225100 1 0.506630264145106 0 "F" "I" "Paternal" "SAI" "SA & EPI" 0.0432588478084654 0 0.0270170978154056 0 "YM_FD_SAII" "DOM"
-348225100 1 0.506630264145106 0 "M" "II" "Maternal" "FD" "SD" 0.0432588478084654 0 0.0270170978154056 0 "YM_FD_SAII" "DOM"
-348225100 1 0.506630264145106 4.22327314065098e-320 "F" "II" "Maternal" "FD" "SD" 0.0432588478084654 0 0.0270170978154056 0 "YM_FD_SAII" "DOM"
-348225100 1 0.506630264145106 0 "M" "II" "Paternal" "FD" "SD" 0.0432588478084654 0 0.0270170978154056 0 "YM_FD_SAII" "DOM"
-348225100 1 0.506630264145106 0 "F" "II" "Paternal" "FD" "SD" 0.0432588478084654 0 0.0270170978154056 0 "YM_FD_SAII" "DOM"
-348225100 1 0.506630264145106 0.237310445258598 "M" "II" "Maternal" "SAII" "SA & EPI" 0.0432588478084654 0 0.0270170978154056 0 "YM_FD_SAII" "DOM"
-348225100 1 0.506630264145106 0.238230103008855 "F" "II" "Maternal" "SAII" "SA & EPI" 0.0432588478084654 0 0.0270170978154056 0 "YM_FD_SAII" "DOM"
-348225100 1 0.506630264145106 0.233905190185481 "M" "II" "Paternal" "SAII" "SA & EPI" 0.0432588478084654 0 0.0270170978154056 0 "YM_FD_SAII" "DOM"
-348225100 1 0.506630264145106 0.234854397857273 "F" "II" "Paternal" "SAII" "SA & EPI" 0.0432588478084654 0 0.0270170978154056 0 "YM_FD_SAII" "DOM"
-348225100 1 0.506630264145106 0.126657566036282 "M" "III" "Maternal" "EPI" "SA & EPI" 0.0432588478084654 0 0.0270170978154056 0 "YM_FD_SAII" "DOM"
-348225100 1 0.506630264145106 0.125349137834591 "F" "III" "Maternal" "EPI" "SA & EPI" 0.0432588478084654 0 0.0270170978154056 0 "YM_FD_SAII" "DOM"
-348225100 1 0.506630264145106 0.126657566036282 "M" "III" "Paternal" "EPI" "SA & EPI" 0.0432588478084654 0 0.0270170978154056 0 "YM_FD_SAII" "DOM"
-348225100 1 0.506630264145106 0.125349137834591 "F" "III" "Paternal" "EPI" "SA & EPI" 0.0432588478084654 0 0.0270170978154056 0 "YM_FD_SAII" "DOM"
-1577104281 1 0.501496349459565 0.500816446306019 "M" "XY" "Maternal" "YM" "SD" 0.0260259791626595 0 0.0379346564877778 0 "YM_FD_SAII" "DOM"
-1577104281 1 0.501496349459565 0.504609872287994 "F" "XY" "Maternal" "YM" "SD" 0.0260259791626595 0 0.0379346564877778 0 "YM_FD_SAII" "DOM"
-1577104281 1 0.501496349459565 0.500818283956863 "M" "XY" "Paternal" "YM" "SD" 0.0260259791626595 0 0.0379346564877778 0 "YM_FD_SAII" "DOM"
-1577104281 1 0.501496349459565 0.504609883406569 "F" "XY" "Paternal" "YM" "SD" 0.0260259791626595 0 0.0379346564877778 0 "YM_FD_SAII" "DOM"
-1577104281 1 0.501496349459565 0.235446408060212 "M" "XY" "Maternal" "SAY" "SA & EPI" 0.0260259791626595 0 0.0379346564877778 0 "YM_FD_SAII" "DOM"
-1577104281 1 0.501496349459565 0.233961258079457 "F" "XY" "Maternal" "SAY" "SA & EPI" 0.0260259791626595 0 0.0379346564877778 0 "YM_FD_SAII" "DOM"
-1577104281 1 0.501496349459565 0.238699626837759 "M" "XY" "Paternal" "SAY" "SA & EPI" 0.0260259791626595 0 0.0379346564877778 0 "YM_FD_SAII" "DOM"
-1577104281 1 0.501496349459565 0.237234034023602 "F" "XY" "Paternal" "SAY" "SA & EPI" 0.0260259791626595 0 0.0379346564877778 0 "YM_FD_SAII" "DOM"
-1577104281 1 0.501496349459565 0 "M" "I" "Maternal" "AM" "SD" 0.0260259791626595 0 0.0379346564877778 0 "YM_FD_SAII" "DOM"
-1577104281 1 0.501496349459565 0 "F" "I" "Maternal" "AM" "SD" 0.0260259791626595 0 0.0379346564877778 0 "YM_FD_SAII" "DOM"
-1577104281 1 0.501496349459565 0 "M" "I" "Paternal" "AM" "SD" 0.0260259791626595 0 0.0379346564877778 0 "YM_FD_SAII" "DOM"
-1577104281 1 0.501496349459565 0 "F" "I" "Paternal" "AM" "SD" 0.0260259791626595 0 0.0379346564877778 0 "YM_FD_SAII" "DOM"
-1577104281 1 0.501496349459565 0 "M" "I" "Maternal" "SAI" "SA & EPI" 0.0260259791626595 0 0.0379346564877778 0 "YM_FD_SAII" "DOM"
-1577104281 1 0.501496349459565 0 "F" "I" "Maternal" "SAI" "SA & EPI" 0.0260259791626595 0 0.0379346564877778 0 "YM_FD_SAII" "DOM"
-1577104281 1 0.501496349459565 0 "M" "I" "Paternal" "SAI" "SA & EPI" 0.0260259791626595 0 0.0379346564877778 0 "YM_FD_SAII" "DOM"
-1577104281 1 0.501496349459565 0 "F" "I" "Paternal" "SAI" "SA & EPI" 0.0260259791626595 0 0.0379346564877778 0 "YM_FD_SAII" "DOM"
-1577104281 1 0.501496349459565 0 "M" "II" "Maternal" "FD" "SD" 0.0260259791626595 0 0.0379346564877778 0 "YM_FD_SAII" "DOM"
-1577104281 1 0.501496349459565 0.505294015059138 "F" "II" "Maternal" "FD" "SD" 0.0260259791626595 0 0.0379346564877778 0 "YM_FD_SAII" "DOM"
-1577104281 1 0.501496349459565 0 "M" "II" "Paternal" "FD" "SD" 0.0260259791626595 0 0.0379346564877778 0 "YM_FD_SAII" "DOM"
-1577104281 1 0.501496349459565 0 "F" "II" "Paternal" "FD" "SD" 0.0260259791626595 0 0.0379346564877778 0 "YM_FD_SAII" "DOM"
-1577104281 1 0.501496349459565 0.158965068176563 "M" "II" "Maternal" "SAII" "SA & EPI" 0.0260259791626595 0 0.0379346564877778 0 "YM_FD_SAII" "DOM"
-1577104281 1 0.501496349459565 0.364497855434928 "F" "II" "Maternal" "SAII" "SA & EPI" 0.0260259791626595 0 0.0379346564877778 0 "YM_FD_SAII" "DOM"
-1577104281 1 0.501496349459565 0.155126577056871 "M" "II" "Paternal" "SAII" "SA & EPI" 0.0260259791626595 0 0.0379346564877778 0 "YM_FD_SAII" "DOM"
-1577104281 1 0.501496349459565 0.160077542143704 "F" "II" "Paternal" "SAII" "SA & EPI" 0.0260259791626595 0 0.0379346564877778 0 "YM_FD_SAII" "DOM"
-1577104281 1 0.501496349459565 0.125374087364882 "M" "III" "Maternal" "EPI" "SA & EPI" 0.0260259791626595 0 0.0379346564877778 0 "YM_FD_SAII" "DOM"
-1577104281 1 0.501496349459565 0.126323734121931 "F" "III" "Maternal" "EPI" "SA & EPI" 0.0260259791626595 0 0.0379346564877778 0 "YM_FD_SAII" "DOM"
-1577104281 1 0.501496349459565 0.125374087364882 "M" "III" "Paternal" "EPI" "SA & EPI" 0.0260259791626595 0 0.0379346564877778 0 "YM_FD_SAII" "DOM"
-1577104281 1 0.501496349459565 0.126323734121931 "F" "III" "Paternal" "EPI" "SA & EPI" 0.0260259791626595 0 0.0379346564877778 0 "YM_FD_SAII" "DOM"
1310226512 1 0.506800757612885 2.31469755076624e-320 "M" "XY" "Maternal" "YM" "SD" 0.0333074965630658 0 0.0123072146554478 0 "YM_FD_SAII" "DOM"
1310226512 1 0.506800757612885 2.26232659230707e-320 "F" "XY" "Maternal" "YM" "SD" 0.0333074965630658 0 0.0123072146554478 0 "YM_FD_SAII" "DOM"
1310226512 1 0.506800757612885 0.506800757612885 "M" "XY" "Paternal" "YM" "SD" 0.0333074965630658 0 0.0123072146554478 0 "YM_FD_SAII" "DOM"
1310226512 1 0.506800757612885 2.27813669297399e-320 "F" "XY" "Paternal" "YM" "SD" 0.0333074965630658 0 0.0123072146554478 0 "YM_FD_SAII" "DOM"
1310226512 1 0.506800757612885 0.170048041424422 "M" "XY" "Maternal" "SAY" "SA & EPI" 0.0333074965630658 0 0.0123072146554478 0 "YM_FD_SAII" "DOM"
1310226512 1 0.506800757612885 0.163830548645818 "F" "XY" "Maternal" "SAY" "SA & EPI" 0.0333074965630658 0 0.0123072146554478 0 "YM_FD_SAII" "DOM"
1310226512 1 0.506800757612885 0.356048343389043 "M" "XY" "Paternal" "SAY" "SA & EPI" 0.0333074965630658 0 0.0123072146554478 0 "YM_FD_SAII" "DOM"
1310226512 1 0.506800757612885 0.167310179394249 "F" "XY" "Paternal" "SAY" "SA & EPI" 0.0333074965630658 0 0.0123072146554478 0 "YM_FD_SAII" "DOM"
1310226512 1 0.506800757612885 0 "M" "I" "Maternal" "AM" "SD" 0.0333074965630658 0 0.0123072146554478 0 "YM_FD_SAII" "DOM"
1310226512 1 0.506800757612885 0 "F" "I" "Maternal" "AM" "SD" 0.0333074965630658 0 0.0123072146554478 0 "YM_FD_SAII" "DOM"
1310226512 1 0.506800757612885 0 "M" "I" "Paternal" "AM" "SD" 0.0333074965630658 0 0.0123072146554478 0 "YM_FD_SAII" "DOM"
1310226512 1 0.506800757612885 0 "F" "I" "Paternal" "AM" "SD" 0.0333074965630658 0 0.0123072146554478 0 "YM_FD_SAII" "DOM"
1310226512 1 0.506800757612885 0 "M" "I" "Maternal" "SAI" "SA & EPI" 0.0333074965630658 0 0.0123072146554478 0 "YM_FD_SAII" "DOM"
1310226512 1 0.506800757612885 0 "F" "I" "Maternal" "SAI" "SA & EPI" 0.0333074965630658 0 0.0123072146554478 0 "YM_FD_SAII" "DOM"
1310226512 1 0.506800757612885 0 "M" "I" "Paternal" "SAI" "SA & EPI" 0.0333074965630658 0 0.0123072146554478 0 "YM_FD_SAII" "DOM"
1310226512 1 0.506800757612885 0 "F" "I" "Paternal" "SAI" "SA & EPI" 0.0333074965630658 0 0.0123072146554478 0 "YM_FD_SAII" "DOM"
1310226512 1 0.506800757612885 0 "M" "II" "Maternal" "FD" "SD" 0.0333074965630658 0 0.0123072146554478 0 "YM_FD_SAII" "DOM"
1310226512 1 0.506800757612885 4.55874371417718e-320 "F" "II" "Maternal" "FD" "SD" 0.0333074965630658 0 0.0123072146554478 0 "YM_FD_SAII" "DOM"
1310226512 1 0.506800757612885 0 "M" "II" "Paternal" "FD" "SD" 0.0333074965630658 0 0.0123072146554478 0 "YM_FD_SAII" "DOM"
1310226512 1 0.506800757612885 0 "F" "II" "Paternal" "FD" "SD" 0.0333074965630658 0 0.0123072146554478 0 "YM_FD_SAII" "DOM"
1310226512 1 0.506800757612885 0.245841459055041 "M" "II" "Maternal" "SAII" "SA & EPI" 0.0333074965630658 0 0.0123072146554478 0 "YM_FD_SAII" "DOM"
1310226512 1 0.506800757612885 0.24330399916292 "F" "II" "Maternal" "SAII" "SA & EPI" 0.0333074965630658 0 0.0123072146554478 0 "YM_FD_SAII" "DOM"
1310226512 1 0.506800757612885 0.244283815498301 "M" "II" "Paternal" "SAII" "SA & EPI" 0.0333074965630658 0 0.0123072146554478 0 "YM_FD_SAII" "DOM"
1310226512 1 0.506800757612885 0.24177158564022 "F" "II" "Paternal" "SAII" "SA & EPI" 0.0333074965630658 0 0.0123072146554478 0 "YM_FD_SAII" "DOM"
1310226512 1 0.506800757612885 0.126700189403227 "M" "III" "Maternal" "EPI" "SA & EPI" 0.0333074965630658 0 0.0123072146554478 0 "YM_FD_SAII" "DOM"
1310226512 1 0.506800757612885 0.124603169115955 "F" "III" "Maternal" "EPI" "SA & EPI" 0.0333074965630658 0 0.0123072146554478 0 "YM_FD_SAII" "DOM"
1310226512 1 0.506800757612885 0.126700189403227 "M" "III" "Paternal" "EPI" "SA & EPI" 0.0333074965630658 0 0.0123072146554478 0 "YM_FD_SAII" "DOM"
1310226512 1 0.506800757612885 0.124603169115955 "F" "III" "Paternal" "EPI" "SA & EPI" 0.0333074965630658 0 0.0123072146554478 0 "YM_FD_SAII" "DOM"
-1317971441 1 0.499511413856974 0.498393647056494 "M" "XY" "Maternal" "YM" "SD" 0.0150230963015929 0 0.0287004210753366 0 "YM_FD_SAII" "DOM"
-1317971441 1 0.499511413856974 0.503764224406728 "F" "XY" "Maternal" "YM" "SD" 0.0150230963015929 0 0.0287004210753366 0 "YM_FD_SAII" "DOM"
-1317971441 1 0.499511413856974 0.498398630017573 "M" "XY" "Paternal" "YM" "SD" 0.0150230963015929 0 0.0287004210753366 0 "YM_FD_SAII" "DOM"
-1317971441 1 0.499511413856974 0.503764239877962 "F" "XY" "Paternal" "YM" "SD" 0.0150230963015929 0 0.0287004210753366 0 "YM_FD_SAII" "DOM"
-1317971441 1 0.499511413856974 0.240720823082916 "M" "XY" "Maternal" "SAY" "SA & EPI" 0.0150230963015929 0 0.0287004210753366 0 "YM_FD_SAII" "DOM"
-1317971441 1 0.499511413856974 0.241422946494153 "F" "XY" "Maternal" "SAY" "SA & EPI" 0.0150230963015929 0 0.0287004210753366 0 "YM_FD_SAII" "DOM"
-1317971441 1 0.499511413856974 0.242594892373052 "M" "XY" "Paternal" "SAY" "SA & EPI" 0.0150230963015929 0 0.0287004210753366 0 "YM_FD_SAII" "DOM"
-1317971441 1 0.499511413856974 0.243316202329879 "F" "XY" "Paternal" "SAY" "SA & EPI" 0.0150230963015929 0 0.0287004210753366 0 "YM_FD_SAII" "DOM"
-1317971441 1 0.499511413856974 0 "M" "I" "Maternal" "AM" "SD" 0.0150230963015929 0 0.0287004210753366 0 "YM_FD_SAII" "DOM"
-1317971441 1 0.499511413856974 0 "F" "I" "Maternal" "AM" "SD" 0.0150230963015929 0 0.0287004210753366 0 "YM_FD_SAII" "DOM"
-1317971441 1 0.499511413856974 0 "M" "I" "Paternal" "AM" "SD" 0.0150230963015929 0 0.0287004210753366 0 "YM_FD_SAII" "DOM"
-1317971441 1 0.499511413856974 0 "F" "I" "Paternal" "AM" "SD" 0.0150230963015929 0 0.0287004210753366 0 "YM_FD_SAII" "DOM"
-1317971441 1 0.499511413856974 0 "M" "I" "Maternal" "SAI" "SA & EPI" 0.0150230963015929 0 0.0287004210753366 0 "YM_FD_SAII" "DOM"
-1317971441 1 0.499511413856974 0 "F" "I" "Maternal" "SAI" "SA & EPI" 0.0150230963015929 0 0.0287004210753366 0 "YM_FD_SAII" "DOM"
-1317971441 1 0.499511413856974 0 "M" "I" "Paternal" "SAI" "SA & EPI" 0.0150230963015929 0 0.0287004210753366 0 "YM_FD_SAII" "DOM"
-1317971441 1 0.499511413856974 0 "F" "I" "Paternal" "SAI" "SA & EPI" 0.0150230963015929 0 0.0287004210753366 0 "YM_FD_SAII" "DOM"
-1317971441 1 0.499511413856974 0 "M" "II" "Maternal" "FD" "SD" 0.0150230963015929 0 0.0287004210753366 0 "YM_FD_SAII" "DOM"
-1317971441 1 0.499511413856974 0.504891535345861 "F" "II" "Maternal" "FD" "SD" 0.0150230963015929 0 0.0287004210753366 0 "YM_FD_SAII" "DOM"
-1317971441 1 0.499511413856974 0 "M" "II" "Paternal" "FD" "SD" 0.0150230963015929 0 0.0287004210753366 0 "YM_FD_SAII" "DOM"
-1317971441 1 0.499511413856974 0 "F" "II" "Paternal" "FD" "SD" 0.0150230963015929 0 0.0287004210753366 0 "YM_FD_SAII" "DOM"
-1317971441 1 0.499511413856974 0.17772593843856 "M" "II" "Maternal" "SAII" "SA & EPI" 0.0150230963015929 0 0.0287004210753366 0 "YM_FD_SAII" "DOM"
-1317971441 1 0.499511413856974 0.344232037758509 "F" "II" "Maternal" "SAII" "SA & EPI" 0.0150230963015929 0 0.0287004210753366 0 "YM_FD_SAII" "DOM"
-1317971441 1 0.499511413856974 0.174609987523989 "M" "II" "Paternal" "SAII" "SA & EPI" 0.0150230963015929 0 0.0287004210753366 0 "YM_FD_SAII" "DOM"
-1317971441 1 0.499511413856974 0.179577521829294 "F" "II" "Paternal" "SAII" "SA & EPI" 0.0150230963015929 0 0.0287004210753366 0 "YM_FD_SAII" "DOM"
-1317971441 1 0.499511413856974 0.124877853464236 "M" "III" "Maternal" "EPI" "SA & EPI" 0.0150230963015929 0 0.0287004210753366 0 "YM_FD_SAII" "DOM"
-1317971441 1 0.499511413856974 0.126223512875603 "F" "III" "Maternal" "EPI" "SA & EPI" 0.0150230963015929 0 0.0287004210753366 0 "YM_FD_SAII" "DOM"
-1317971441 1 0.499511413856974 0.124877853464236 "M" "III" "Paternal" "EPI" "SA & EPI" 0.0150230963015929 0 0.0287004210753366 0 "YM_FD_SAII" "DOM"
-1317971441 1 0.499511413856974 0.126223512875603 "F" "III" "Paternal" "EPI" "SA & EPI" 0.0150230963015929 0 0.0287004210753366 0 "YM_FD_SAII" "DOM"
1938735901 1 0.505911683450372 2.13881018084676e-320 "M" "XY" "Maternal" "YM" "SD" 0.0394550222437829 0 0.0251335268141702 0 "YM_FD_SAII" "DOM"
1938735901 1 0.505911683450372 2.08940361626263e-320 "F" "XY" "Maternal" "YM" "SD" 0.0394550222437829 0 0.0251335268141702 0 "YM_FD_SAII" "DOM"
1938735901 1 0.505911683450372 0.505911683450372 "M" "XY" "Paternal" "YM" "SD" 0.0394550222437829 0 0.0251335268141702 0 "YM_FD_SAII" "DOM"
1938735901 1 0.505911683450372 2.08989768190847e-320 "F" "XY" "Paternal" "YM" "SD" 0.0394550222437829 0 0.0251335268141702 0 "YM_FD_SAII" "DOM"
1938735901 1 0.505911683450372 0.157321879478846 "M" "XY" "Maternal" "SAY" "SA & EPI" 0.0394550222437829 0 0.0251335268141702 0 "YM_FD_SAII" "DOM"
1938735901 1 0.505911683450372 0.152005547058273 "F" "XY" "Maternal" "SAY" "SA & EPI" 0.0394550222437829 0 0.0251335268141702 0 "YM_FD_SAII" "DOM"
1938735901 1 0.505911683450372 0.367862689386216 "M" "XY" "Paternal" "SAY" "SA & EPI" 0.0394550222437829 0 0.0251335268141702 0 "YM_FD_SAII" "DOM"
1938735901 1 0.505911683450372 0.15594467958454 "F" "XY" "Paternal" "SAY" "SA & EPI" 0.0394550222437829 0 0.0251335268141702 0 "YM_FD_SAII" "DOM"
1938735901 1 0.505911683450372 0 "M" "I" "Maternal" "AM" "SD" 0.0394550222437829 0 0.0251335268141702 0 "YM_FD_SAII" "DOM"
1938735901 1 0.505911683450372 0 "F" "I" "Maternal" "AM" "SD" 0.0394550222437829 0 0.0251335268141702 0 "YM_FD_SAII" "DOM"
1938735901 1 0.505911683450372 0 "M" "I" "Paternal" "AM" "SD" 0.0394550222437829 0 0.0251335268141702 0 "YM_FD_SAII" "DOM"
1938735901 1 0.505911683450372 0 "F" "I" "Paternal" "AM" "SD" 0.0394550222437829 0 0.0251335268141702 0 "YM_FD_SAII" "DOM"
1938735901 1 0.505911683450372 0 "M" "I" "Maternal" "SAI" "SA & EPI" 0.0394550222437829 0 0.0251335268141702 0 "YM_FD_SAII" "DOM"
1938735901 1 0.505911683450372 0 "F" "I" "Maternal" "SAI" "SA & EPI" 0.0394550222437829 0 0.0251335268141702 0 "YM_FD_SAII" "DOM"
1938735901 1 0.505911683450372 0 "M" "I" "Paternal" "SAI" "SA & EPI" 0.0394550222437829 0 0.0251335268141702 0 "YM_FD_SAII" "DOM"
1938735901 1 0.505911683450372 0 "F" "I" "Paternal" "SAI" "SA & EPI" 0.0394550222437829 0 0.0251335268141702 0 "YM_FD_SAII" "DOM"
1938735901 1 0.505911683450372 0 "M" "II" "Maternal" "FD" "SD" 0.0394550222437829 0 0.0251335268141702 0 "YM_FD_SAII" "DOM"
1938735901 1 0.505911683450372 4.1995579896506e-320 "F" "II" "Maternal" "FD" "SD" 0.0394550222437829 0 0.0251335268141702 0 "YM_FD_SAII" "DOM"
1938735901 1 0.505911683450372 0 "M" "II" "Paternal" "FD" "SD" 0.0394550222437829 0 0.0251335268141702 0 "YM_FD_SAII" "DOM"
1938735901 1 0.505911683450372 0 "F" "II" "Paternal" "FD" "SD" 0.0394550222437829 0 0.0251335268141702 0 "YM_FD_SAII" "DOM"
1938735901 1 0.505911683450372 0.238020843976517 "M" "II" "Maternal" "SAII" "SA & EPI" 0.0394550222437829 0 0.0251335268141702 0 "YM_FD_SAII" "DOM"
1938735901 1 0.505911683450372 0.238929291006864 "F" "II" "Maternal" "SAII" "SA & EPI" 0.0394550222437829 0 0.0251335268141702 0 "YM_FD_SAII" "DOM"
1938735901 1 0.505911683450372 0.234855517066591 "M" "II" "Paternal" "SAII" "SA & EPI" 0.0394550222437829 0 0.0251335268141702 0 "YM_FD_SAII" "DOM"
1938735901 1 0.505911683450372 0.235789039114477 "F" "II" "Paternal" "SAII" "SA & EPI" 0.0394550222437829 0 0.0251335268141702 0 "YM_FD_SAII" "DOM"
1938735901 1 0.505911683450372 0.126477920862589 "M" "III" "Maternal" "EPI" "SA & EPI" 0.0394550222437829 0 0.0251335268141702 0 "YM_FD_SAII" "DOM"
1938735901 1 0.505911683450372 0.125294082465542 "F" "III" "Maternal" "EPI" "SA & EPI" 0.0394550222437829 0 0.0251335268141702 0 "YM_FD_SAII" "DOM"
1938735901 1 0.505911683450372 0.126477920862589 "M" "III" "Paternal" "EPI" "SA & EPI" 0.0394550222437829 0 0.0251335268141702 0 "YM_FD_SAII" "DOM"
1938735901 1 0.505911683450372 0.125294082465542 "F" "III" "Paternal" "EPI" "SA & EPI" 0.0394550222437829 0 0.0251335268141702 0 "YM_FD_SAII" "DOM"
-361099631 1 0.506732546879383 2.37447949391303e-320 "M" "XY" "Maternal" "YM" "SD" 0.0367089205188677 0 0.0172692874446511 0 "YM_FD_SAII" "DOM"
-361099631 1 0.506732546879383 2.32309666674554e-320 "F" "XY" "Maternal" "YM" "SD" 0.0367089205188677 0 0.0172692874446511 0 "YM_FD_SAII" "DOM"
-361099631 1 0.506732546879383 0.506732546879383 "M" "XY" "Paternal" "YM" "SD" 0.0367089205188677 0 0.0172692874446511 0 "YM_FD_SAII" "DOM"
-361099631 1 0.506732546879383 2.32309666674554e-320 "F" "XY" "Paternal" "YM" "SD" 0.0367089205188677 0 0.0172692874446511 0 "YM_FD_SAII" "DOM"
-361099631 1 0.506732546879383 0.162974108270849 "M" "XY" "Maternal" "SAY" "SA & EPI" 0.0367089205188677 0 0.0172692874446511 0 "YM_FD_SAII" "DOM"
-361099631 1 0.506732546879383 0.156971396435357 "F" "XY" "Maternal" "SAY" "SA & EPI" 0.0367089205188677 0 0.0172692874446511 0 "YM_FD_SAII" "DOM"
-361099631 1 0.506732546879383 0.363104322936289 "M" "XY" "Paternal" "SAY" "SA & EPI" 0.0367089205188677 0 0.0172692874446511 0 "YM_FD_SAII" "DOM"
-361099631 1 0.506732546879383 0.160708454299328 "F" "XY" "Paternal" "SAY" "SA & EPI" 0.0367089205188677 0 0.0172692874446511 0 "YM_FD_SAII" "DOM"
-361099631 1 0.506732546879383 0 "M" "I" "Maternal" "AM" "SD" 0.0367089205188677 0 0.0172692874446511 0 "YM_FD_SAII" "DOM"
-361099631 1 0.506732546879383 0 "F" "I" "Maternal" "AM" "SD" 0.0367089205188677 0 0.0172692874446511 0 "YM_FD_SAII" "DOM"
-361099631 1 0.506732546879383 0 "M" "I" "Paternal" "AM" "SD" 0.0367089205188677 0 0.0172692874446511 0 "YM_FD_SAII" "DOM"
-361099631 1 0.506732546879383 0 "F" "I" "Paternal" "AM" "SD" 0.0367089205188677 0 0.0172692874446511 0 "YM_FD_SAII" "DOM"
-361099631 1 0.506732546879383 0 "M" "I" "Maternal" "SAI" "SA & EPI" 0.0367089205188677 0 0.0172692874446511 0 "YM_FD_SAII" "DOM"
-361099631 1 0.506732546879383 0 "F" "I" "Maternal" "SAI" "SA & EPI" 0.0367089205188677 0 0.0172692874446511 0 "YM_FD_SAII" "DOM"
-361099631 1 0.506732546879383 0 "M" "I" "Paternal" "SAI" "SA & EPI" 0.0367089205188677 0 0.0172692874446511 0 "YM_FD_SAII" "DOM"
-361099631 1 0.506732546879383 0 "F" "I" "Paternal" "SAI" "SA & EPI" 0.0367089205188677 0 0.0172692874446511 0 "YM_FD_SAII" "DOM"
-361099631 1 0.506732546879383 0 "M" "II" "Maternal" "FD" "SD" 0.0367089205188677 0 0.0172692874446511 0 "YM_FD_SAII" "DOM"
-361099631 1 0.506732546879383 4.65409838382454e-320 "F" "II" "Maternal" "FD" "SD" 0.0367089205188677 0 0.0172692874446511 0 "YM_FD_SAII" "DOM"
-361099631 1 0.506732546879383 0 "M" "II" "Paternal" "FD" "SD" 0.0367089205188677 0 0.0172692874446511 0 "YM_FD_SAII" "DOM"
-361099631 1 0.506732546879383 0 "F" "II" "Paternal" "FD" "SD" 0.0367089205188677 0 0.0172692874446511 0 "YM_FD_SAII" "DOM"
-361099631 1 0.506732546879383 0.242889936155148 "M" "II" "Maternal" "SAII" "SA & EPI" 0.0367089205188677 0 0.0172692874446511 0 "YM_FD_SAII" "DOM"
-361099631 1 0.506732546879383 0.241535074874492 "F" "II" "Maternal" "SAII" "SA & EPI" 0.0367089205188677 0 0.0172692874446511 0 "YM_FD_SAII" "DOM"
-361099631 1 0.506732546879383 0.240706754440202 "M" "II" "Paternal" "SAII" "SA & EPI" 0.0367089205188677 0 0.0172692874446511 0 "YM_FD_SAII" "DOM"
-361099631 1 0.506732546879383 0.239381904202069 "F" "II" "Paternal" "SAII" "SA & EPI" 0.0367089205188677 0 0.0172692874446511 0 "YM_FD_SAII" "DOM"
-361099631 1 0.506732546879383 0.126683136719837 "M" "III" "Maternal" "EPI" "SA & EPI" 0.0367089205188677 0 0.0172692874446511 0 "YM_FD_SAII" "DOM"
-361099631 1 0.506732546879383 0.124854432539177 "F" "III" "Maternal" "EPI" "SA & EPI" 0.0367089205188677 0 0.0172692874446511 0 "YM_FD_SAII" "DOM"
-361099631 1 0.506732546879383 0.126683136719837 "M" "III" "Paternal" "EPI" "SA & EPI" 0.0367089205188677 0 0.0172692874446511 0 "YM_FD_SAII" "DOM"
-361099631 1 0.506732546879383 0.124854432539177 "F" "III" "Paternal" "EPI" "SA & EPI" 0.0367089205188677 0 0.0172692874446511 0 "YM_FD_SAII" "DOM"
-1336075875 1 0.498484983865988 0.494877367643245 "M" "XY" "Maternal" "YM" "SD" 0.00513468467397615 0 0.0156237896997482 0 "YM_FD_SAII" "DOM"
-1336075875 1 0.498484983865988 0.499625339867507 "F" "XY" "Maternal" "YM" "SD" 0.00513468467397615 0 0.0156237896997482 0 "YM_FD_SAII" "DOM"
-1336075875 1 0.498484983865988 0.494929176602907 "M" "XY" "Paternal" "YM" "SD" 0.00513468467397615 0 0.0156237896997482 0 "YM_FD_SAII" "DOM"
-1336075875 1 0.498484983865988 0.499625382785845 "F" "XY" "Paternal" "YM" "SD" 0.00513468467397615 0 0.0156237896997482 0 "YM_FD_SAII" "DOM"
-1336075875 1 0.498484983865988 0.246084321754463 "M" "XY" "Maternal" "SAY" "SA & EPI" 0.00513468467397615 0 0.0156237896997482 0 "YM_FD_SAII" "DOM"
-1336075875 1 0.498484983865988 0.247799596122978 "F" "XY" "Maternal" "SAY" "SA & EPI" 0.00513468467397615 0 0.0156237896997482 0 "YM_FD_SAII" "DOM"
-1336075875 1 0.498484983865988 0.246724141070676 "M" "XY" "Paternal" "SAY" "SA & EPI" 0.00513468467397615 0 0.0156237896997482 0 "YM_FD_SAII" "DOM"
-1336075875 1 0.498484983865988 0.248445500733055 "F" "XY" "Paternal" "SAY" "SA & EPI" 0.00513468467397615 0 0.0156237896997482 0 "YM_FD_SAII" "DOM"
-1336075875 1 0.498484983865988 0 "M" "I" "Maternal" "AM" "SD" 0.00513468467397615 0 0.0156237896997482 0 "YM_FD_SAII" "DOM"
-1336075875 1 0.498484983865988 0 "F" "I" "Maternal" "AM" "SD" 0.00513468467397615 0 0.0156237896997482 0 "YM_FD_SAII" "DOM"
-1336075875 1 0.498484983865988 0 "M" "I" "Paternal" "AM" "SD" 0.00513468467397615 0 0.0156237896997482 0 "YM_FD_SAII" "DOM"
-1336075875 1 0.498484983865988 0 "F" "I" "Paternal" "AM" "SD" 0.00513468467397615 0 0.0156237896997482 0 "YM_FD_SAII" "DOM"
-1336075875 1 0.498484983865988 0 "M" "I" "Maternal" "SAI" "SA & EPI" 0.00513468467397615 0 0.0156237896997482 0 "YM_FD_SAII" "DOM"
-1336075875 1 0.498484983865988 0 "F" "I" "Maternal" "SAI" "SA & EPI" 0.00513468467397615 0 0.0156237896997482 0 "YM_FD_SAII" "DOM"
-1336075875 1 0.498484983865988 0 "M" "I" "Paternal" "SAI" "SA & EPI" 0.00513468467397615 0 0.0156237896997482 0 "YM_FD_SAII" "DOM"
-1336075875 1 0.498484983865988 0 "F" "I" "Paternal" "SAI" "SA & EPI" 0.00513468467397615 0 0.0156237896997482 0 "YM_FD_SAII" "DOM"
-1336075875 1 0.498484983865988 0 "M" "II" "Maternal" "FD" "SD" 0.00513468467397615 0 0.0156237896997482 0 "YM_FD_SAII" "DOM"
-1336075875 1 0.498484983865988 0.503241291036877 "F" "II" "Maternal" "FD" "SD" 0.00513468467397615 0 0.0156237896997482 0 "YM_FD_SAII" "DOM"
-1336075875 1 0.498484983865988 0 "M" "II" "Paternal" "FD" "SD" 0.00513468467397615 0 0.0156237896997482 0 "YM_FD_SAII" "DOM"
-1336075875 1 0.498484983865988 0 "F" "II" "Paternal" "FD" "SD" 0.00513468467397615 0 0.0156237896997482 0 "YM_FD_SAII" "DOM"
-1336075875 1 0.498484983865988 0.209510453939372 "M" "II" "Maternal" "SAII" "SA & EPI" 0.00513468467397615 0 0.0156237896997482 0 "YM_FD_SAII" "DOM"
-1336075875 1 0.498484983865988 0.307333080176965 "F" "II" "Maternal" "SAII" "SA & EPI" 0.00513468467397615 0 0.0156237896997482 0 "YM_FD_SAII" "DOM"
-1336075875 1 0.498484983865988 0.207663500086413 "M" "II" "Paternal" "SAII" "SA & EPI" 0.00513468467397615 0 0.0156237896997482 0 "YM_FD_SAII" "DOM"
-1336075875 1 0.498484983865988 0.21149530807979 "F" "II" "Paternal" "SAII" "SA & EPI" 0.00513468467397615 0 0.0156237896997482 0 "YM_FD_SAII" "DOM"
-1336075875 1 0.498484983865988 0.124621245966503 "M" "III" "Maternal" "EPI" "SA & EPI" 0.00513468467397615 0 0.0156237896997482 0 "YM_FD_SAII" "DOM"
-1336075875 1 0.498484983865988 0.125816902852191 "F" "III" "Maternal" "EPI" "SA & EPI" 0.00513468467397615 0 0.0156237896997482 0 "YM_FD_SAII" "DOM"
-1336075875 1 0.498484983865988 0.124621245966503 "M" "III" "Paternal" "EPI" "SA & EPI" 0.00513468467397615 0 0.0156237896997482 0 "YM_FD_SAII" "DOM"
-1336075875 1 0.498484983865988 0.125816902852191 "F" "III" "Paternal" "EPI" "SA & EPI" 0.00513468467397615 0 0.0156237896997482 0 "YM_FD_SAII" "DOM"
1263913812 1 0.502576072602815 1.83649107815577e-45 "M" "XY" "Maternal" "YM" "SD" 0.0430533898994327 0 0.0481281734420918 0 "YM_FD_SAII" "DOM"
1263913812 1 0.502576072602815 1.83284189895192e-45 "F" "XY" "Maternal" "YM" "SD" 0.0430533898994327 0 0.0481281734420918 0 "YM_FD_SAII" "DOM"
1263913812 1 0.502576072602815 0.502576072602815 "M" "XY" "Paternal" "YM" "SD" 0.0430533898994327 0 0.0481281734420918 0 "YM_FD_SAII" "DOM"
1263913812 1 0.502576072602815 1.8503418006224e-45 "F" "XY" "Paternal" "YM" "SD" 0.0430533898994327 0 0.0481281734420918 0 "YM_FD_SAII" "DOM"
1263913812 1 0.502576072602815 0.149654774301131 "M" "XY" "Maternal" "SAY" "SA & EPI" 0.0430533898994327 0 0.0481281734420918 0 "YM_FD_SAII" "DOM"
1263913812 1 0.502576072602815 0.146655076413609 "F" "XY" "Maternal" "SAY" "SA & EPI" 0.0430533898994327 0 0.0481281734420918 0 "YM_FD_SAII" "DOM"
1263913812 1 0.502576072602815 0.371922804690003 "M" "XY" "Paternal" "SAY" "SA & EPI" 0.0430533898994327 0 0.0481281734420918 0 "YM_FD_SAII" "DOM"
1263913812 1 0.502576072602815 0.150866469265011 "F" "XY" "Paternal" "SAY" "SA & EPI" 0.0430533898994327 0 0.0481281734420918 0 "YM_FD_SAII" "DOM"
1263913812 1 0.502576072602815 0 "M" "I" "Maternal" "AM" "SD" 0.0430533898994327 0 0.0481281734420918 0 "YM_FD_SAII" "DOM"
1263913812 1 0.502576072602815 0 "F" "I" "Maternal" "AM" "SD" 0.0430533898994327 0 0.0481281734420918 0 "YM_FD_SAII" "DOM"
1263913812 1 0.502576072602815 0 "M" "I" "Paternal" "AM" "SD" 0.0430533898994327 0 0.0481281734420918 0 "YM_FD_SAII" "DOM"
1263913812 1 0.502576072602815 0 "F" "I" "Paternal" "AM" "SD" 0.0430533898994327 0 0.0481281734420918 0 "YM_FD_SAII" "DOM"
1263913812 1 0.502576072602815 0 "M" "I" "Maternal" "SAI" "SA & EPI" 0.0430533898994327 0 0.0481281734420918 0 "YM_FD_SAII" "DOM"
1263913812 1 0.502576072602815 0 "F" "I" "Maternal" "SAI" "SA & EPI" 0.0430533898994327 0 0.0481281734420918 0 "YM_FD_SAII" "DOM"
1263913812 1 0.502576072602815 0 "M" "I" "Paternal" "SAI" "SA & EPI" 0.0430533898994327 0 0.0481281734420918 0 "YM_FD_SAII" "DOM"
1263913812 1 0.502576072602815 0 "F" "I" "Paternal" "SAI" "SA & EPI" 0.0430533898994327 0 0.0481281734420918 0 "YM_FD_SAII" "DOM"
1263913812 1 0.502576072602815 0 "M" "II" "Maternal" "FD" "SD" 0.0430533898994327 0 0.0481281734420918 0 "YM_FD_SAII" "DOM"
1263913812 1 0.502576072602815 3.71843886674551e-45 "F" "II" "Maternal" "FD" "SD" 0.0430533898994327 0 0.0481281734420918 0 "YM_FD_SAII" "DOM"
1263913812 1 0.502576072602815 0 "M" "II" "Paternal" "FD" "SD" 0.0430533898994327 0 0.0481281734420918 0 "YM_FD_SAII" "DOM"
1263913812 1 0.502576072602815 0 "F" "II" "Paternal" "FD" "SD" 0.0430533898994327 0 0.0481281734420918 0 "YM_FD_SAII" "DOM"
1263913812 1 0.502576072602815 0.224363742867432 "M" "II" "Maternal" "SAII" "SA & EPI" 0.0430533898994327 0 0.0481281734420918 0 "YM_FD_SAII" "DOM"
1263913812 1 0.502576072602815 0.2320418509074 "F" "II" "Maternal" "SAII" "SA & EPI" 0.0430533898994327 0 0.0481281734420918 0 "YM_FD_SAII" "DOM"
1263913812 1 0.502576072602815 0.218402059629913 "M" "II" "Paternal" "SAII" "SA & EPI" 0.0430533898994327 0 0.0481281734420918 0 "YM_FD_SAII" "DOM"
1263913812 1 0.502576072602815 0.226005866247007 "F" "II" "Paternal" "SAII" "SA & EPI" 0.0430533898994327 0 0.0481281734420918 0 "YM_FD_SAII" "DOM"
1263913812 1 0.502576072602815 0.12564401815075 "M" "III" "Maternal" "EPI" "SA & EPI" 0.0430533898994327 0 0.0481281734420918 0 "YM_FD_SAII" "DOM"
1263913812 1 0.502576072602815 0.126571594590262 "F" "III" "Maternal" "EPI" "SA & EPI" 0.0430533898994327 0 0.0481281734420918 0 "YM_FD_SAII" "DOM"
1263913812 1 0.502576072602815 0.12564401815075 "M" "III" "Paternal" "EPI" "SA & EPI" 0.0430533898994327 0 0.0481281734420918 0 "YM_FD_SAII" "DOM"
1263913812 1 0.502576072602815 0.126571594590262 "F" "III" "Paternal" "EPI" "SA & EPI" 0.0430533898994327 0 0.0481281734420918 0 "YM_FD_SAII" "DOM"
-1698931057 1 0.497435269766721 0.496027386489734 "M" "XY" "Maternal" "YM" "SD" 0.00570672515314072 0 0.025218815356493 0 "YM_FD_SAII" "DOM"
-1698931057 1 0.497435269766721 0.504469426136679 "F" "XY" "Maternal" "YM" "SD" 0.00570672515314072 0 0.025218815356493 0 "YM_FD_SAII" "DOM"
-1698931057 1 0.497435269766721 0.4960353194312 "M" "XY" "Paternal" "YM" "SD" 0.00570672515314072 0 0.025218815356493 0 "YM_FD_SAII" "DOM"
-1698931057 1 0.497435269766721 0.504469442071395 "F" "XY" "Paternal" "YM" "SD" 0.00570672515314072 0 0.025218815356493 0 "YM_FD_SAII" "DOM"
-1698931057 1 0.497435269766721 0.245220024511609 "M" "XY" "Maternal" "SAY" "SA & EPI" 0.00570672515314072 0 0.025218815356493 0 "YM_FD_SAII" "DOM"
-1698931057 1 0.497435269766721 0.248672124369463 "F" "XY" "Maternal" "SAY" "SA & EPI" 0.00570672515314072 0 0.025218815356493 0 "YM_FD_SAII" "DOM"
-1698931057 1 0.497435269766721 0.245929592947035 "M" "XY" "Paternal" "SAY" "SA & EPI" 0.00570672515314072 0 0.025218815356493 0 "YM_FD_SAII" "DOM"
-1698931057 1 0.497435269766721 0.24939371165472 "F" "XY" "Paternal" "SAY" "SA & EPI" 0.00570672515314072 0 0.025218815356493 0 "YM_FD_SAII" "DOM"
-1698931057 1 0.497435269766721 0 "M" "I" "Maternal" "AM" "SD" 0.00570672515314072 0 0.025218815356493 0 "YM_FD_SAII" "DOM"
-1698931057 1 0.497435269766721 0 "F" "I" "Maternal" "AM" "SD" 0.00570672515314072 0 0.025218815356493 0 "YM_FD_SAII" "DOM"
-1698931057 1 0.497435269766721 0 "M" "I" "Paternal" "AM" "SD" 0.00570672515314072 0 0.025218815356493 0 "YM_FD_SAII" "DOM"
-1698931057 1 0.497435269766721 0 "F" "I" "Paternal" "AM" "SD" 0.00570672515314072 0 0.025218815356493 0 "YM_FD_SAII" "DOM"
-1698931057 1 0.497435269766721 0 "M" "I" "Maternal" "SAI" "SA & EPI" 0.00570672515314072 0 0.025218815356493 0 "YM_FD_SAII" "DOM"
-1698931057 1 0.497435269766721 0 "F" "I" "Maternal" "SAI" "SA & EPI" 0.00570672515314072 0 0.025218815356493 0 "YM_FD_SAII" "DOM"
-1698931057 1 0.497435269766721 0 "M" "I" "Paternal" "SAI" "SA & EPI" 0.00570672515314072 0 0.025218815356493 0 "YM_FD_SAII" "DOM"
-1698931057 1 0.497435269766721 0 "F" "I" "Paternal" "SAI" "SA & EPI" 0.00570672515314072 0 0.025218815356493 0 "YM_FD_SAII" "DOM"
-1698931057 1 0.497435269766721 0 "M" "II" "Maternal" "FD" "SD" 0.00570672515314072 0 0.025218815356493 0 "YM_FD_SAII" "DOM"
-1698931057 1 0.497435269766721 0.505897249195421 "F" "II" "Maternal" "FD" "SD" 0.00570672515314072 0 0.025218815356493 0 "YM_FD_SAII" "DOM"
-1698931057 1 0.497435269766721 0 "M" "II" "Paternal" "FD" "SD" 0.00570672515314072 0 0.025218815356493 0 "YM_FD_SAII" "DOM"
-1698931057 1 0.497435269766721 0 "F" "II" "Paternal" "FD" "SD" 0.00570672515314072 0 0.025218815356493 0 "YM_FD_SAII" "DOM"
-1698931057 1 0.497435269766721 0.185032406754277 "M" "II" "Maternal" "SAII" "SA & EPI" 0.00570672515314072 0 0.025218815356493 0 "YM_FD_SAII" "DOM"
-1698931057 1 0.497435269766721 0.336260257061569 "F" "II" "Maternal" "SAII" "SA & EPI" 0.00570672515314072 0 0.025218815356493 0 "YM_FD_SAII" "DOM"
-1698931057 1 0.497435269766721 0.182234336628376 "M" "II" "Paternal" "SAII" "SA & EPI" 0.00570672515314072 0 0.025218815356493 0 "YM_FD_SAII" "DOM"
-1698931057 1 0.497435269766721 0.1881284694112 "F" "II" "Paternal" "SAII" "SA & EPI" 0.00570672515314072 0 0.025218815356493 0 "YM_FD_SAII" "DOM"
-1698931057 1 0.497435269766721 0.124358817441683 "M" "III" "Maternal" "EPI" "SA & EPI" 0.00570672515314072 0 0.025218815356493 0 "YM_FD_SAII" "DOM"
-1698931057 1 0.497435269766721 0.126475321638877 "F" "III" "Maternal" "EPI" "SA & EPI" 0.00570672515314072 0 0.025218815356493 0 "YM_FD_SAII" "DOM"
-1698931057 1 0.497435269766721 0.124358817441683 "M" "III" "Paternal" "EPI" "SA & EPI" 0.00570672515314072 0 0.025218815356493 0 "YM_FD_SAII" "DOM"
-1698931057 1 0.497435269766721 0.126475321638877 "F" "III" "Paternal" "EPI" "SA & EPI" 0.00570672515314072 0 0.025218815356493 0 "YM_FD_SAII" "DOM"
975146472 1 0.499855205188489 0.498563925222159 "M" "XY" "Maternal" "YM" "SD" 0.0155817526159808 0 0.0266427764086984 0 "YM_FD_SAII" "DOM"
975146472 1 0.499855205188489 0.502881681402255 "F" "XY" "Maternal" "YM" "SD" 0.0155817526159808 0 0.0266427764086984 0 "YM_FD_SAII" "DOM"
975146472 1 0.499855205188489 0.498570570824538 "M" "XY" "Paternal" "YM" "SD" 0.0155817526159808 0 0.0266427764086984 0 "YM_FD_SAII" "DOM"
975146472 1 0.499855205188489 0.50288170025208 "F" "XY" "Paternal" "YM" "SD" 0.0155817526159808 0 0.0266427764086984 0 "YM_FD_SAII" "DOM"
975146472 1 0.499855205188489 0.24056311252518 "M" "XY" "Maternal" "SAY" "SA & EPI" 0.0155817526159808 0 0.0266427764086984 0 "YM_FD_SAII" "DOM"
975146472 1 0.499855205188489 0.240687344057918 "F" "XY" "Maternal" "SAY" "SA & EPI" 0.0155817526159808 0 0.0266427764086984 0 "YM_FD_SAII" "DOM"
975146472 1 0.499855205188489 0.242508060968082 "M" "XY" "Paternal" "SAY" "SA & EPI" 0.0155817526159808 0 0.0266427764086984 0 "YM_FD_SAII" "DOM"
975146472 1 0.499855205188489 0.242648014609788 "F" "XY" "Paternal" "SAY" "SA & EPI" 0.0155817526159808 0 0.0266427764086984 0 "YM_FD_SAII" "DOM"
975146472 1 0.499855205188489 0 "M" "I" "Maternal" "AM" "SD" 0.0155817526159808 0 0.0266427764086984 0 "YM_FD_SAII" "DOM"
975146472 1 0.499855205188489 0 "F" "I" "Maternal" "AM" "SD" 0.0155817526159808 0 0.0266427764086984 0 "YM_FD_SAII" "DOM"
975146472 1 0.499855205188489 0 "M" "I" "Paternal" "AM" "SD" 0.0155817526159808 0 0.0266427764086984 0 "YM_FD_SAII" "DOM"
975146472 1 0.499855205188489 0 "F" "I" "Paternal" "AM" "SD" 0.0155817526159808 0 0.0266427764086984 0 "YM_FD_SAII" "DOM"
975146472 1 0.499855205188489 0 "M" "I" "Maternal" "SAI" "SA & EPI" 0.0155817526159808 0 0.0266427764086984 0 "YM_FD_SAII" "DOM"
975146472 1 0.499855205188489 0 "F" "I" "Maternal" "SAI" "SA & EPI" 0.0155817526159808 0 0.0266427764086984 0 "YM_FD_SAII" "DOM"
975146472 1 0.499855205188489 0 "M" "I" "Paternal" "SAI" "SA & EPI" 0.0155817526159808 0 0.0266427764086984 0 "YM_FD_SAII" "DOM"
975146472 1 0.499855205188489 0 "F" "I" "Paternal" "SAI" "SA & EPI" 0.0155817526159808 0 0.0266427764086984 0 "YM_FD_SAII" "DOM"
975146472 1 0.499855205188489 0 "M" "II" "Maternal" "FD" "SD" 0.0155817526159808 0 0.0266427764086984 0 "YM_FD_SAII" "DOM"
975146472 1 0.499855205188489 0.504180812519266 "F" "II" "Maternal" "FD" "SD" 0.0155817526159808 0 0.0266427764086984 0 "YM_FD_SAII" "DOM"
975146472 1 0.499855205188489 0 "M" "II" "Paternal" "FD" "SD" 0.0155817526159808 0 0.0266427764086984 0 "YM_FD_SAII" "DOM"
975146472 1 0.499855205188489 0 "F" "II" "Paternal" "FD" "SD" 0.0155817526159808 0 0.0266427764086984 0 "YM_FD_SAII" "DOM"
975146472 1 0.499855205188489 0.182576747562767 "M" "II" "Maternal" "SAII" "SA & EPI" 0.0155817526159808 0 0.0266427764086984 0 "YM_FD_SAII" "DOM"
975146472 1 0.499855205188489 0.338725880269956 "F" "II" "Maternal" "SAII" "SA & EPI" 0.0155817526159808 0 0.0266427764086984 0 "YM_FD_SAII" "DOM"
975146472 1 0.499855205188489 0.179637037755357 "M" "II" "Paternal" "SAII" "SA & EPI" 0.0155817526159808 0 0.0266427764086984 0 "YM_FD_SAII" "DOM"
975146472 1 0.499855205188489 0.1841007384017 "F" "II" "Paternal" "SAII" "SA & EPI" 0.0155817526159808 0 0.0266427764086984 0 "YM_FD_SAII" "DOM"
975146472 1 0.499855205188489 0.12496380129713 "M" "III" "Maternal" "EPI" "SA & EPI" 0.0155817526159808 0 0.0266427764086984 0 "YM_FD_SAII" "DOM"
975146472 1 0.499855205188489 0.126046040807631 "F" "III" "Maternal" "EPI" "SA & EPI" 0.0155817526159808 0 0.0266427764086984 0 "YM_FD_SAII" "DOM"
975146472 1 0.499855205188489 0.12496380129713 "M" "III" "Paternal" "EPI" "SA & EPI" 0.0155817526159808 0 0.0266427764086984 0 "YM_FD_SAII" "DOM"
975146472 1 0.499855205188489 0.126046040807631 "F" "III" "Paternal" "EPI" "SA & EPI" 0.0155817526159808 0 0.0266427764086984 0 "YM_FD_SAII" "DOM"
-1830565892 1 0.502762677561253 5.29091457622199e-118 "M" "XY" "Maternal" "YM" "SD" 0.0242567926528864 0 0.0191242077387869 0 "YM_FD_SAII" "DOM"
-1830565892 1 0.502762677561253 5.24821400753626e-118 "F" "XY" "Maternal" "YM" "SD" 0.0242567926528864 0 0.0191242077387869 0 "YM_FD_SAII" "DOM"
-1830565892 1 0.502762677561253 0.502762677561253 "M" "XY" "Paternal" "YM" "SD" 0.0242567926528864 0 0.0191242077387869 0 "YM_FD_SAII" "DOM"
-1830565892 1 0.502762677561253 5.26595932751588e-118 "F" "XY" "Paternal" "YM" "SD" 0.0242567926528864 0 0.0191242077387869 0 "YM_FD_SAII" "DOM"
-1830565892 1 0.502762677561253 0.189282107736091 "M" "XY" "Maternal" "SAY" "SA & EPI" 0.0242567926528864 0 0.0191242077387869 0 "YM_FD_SAII" "DOM"
-1830565892 1 0.502762677561253 0.185939614910468 "F" "XY" "Maternal" "SAY" "SA & EPI" 0.0242567926528864 0 0.0191242077387869 0 "YM_FD_SAII" "DOM"
-1830565892 1 0.502762677561253 0.331683472481686 "M" "XY" "Paternal" "SAY" "SA & EPI" 0.0242567926528864 0 0.0191242077387869 0 "YM_FD_SAII" "DOM"
-1830565892 1 0.502762677561253 0.188668917337782 "F" "XY" "Paternal" "SAY" "SA & EPI" 0.0242567926528864 0 0.0191242077387869 0 "YM_FD_SAII" "DOM"
-1830565892 1 0.502762677561253 0 "M" "I" "Maternal" "AM" "SD" 0.0242567926528864 0 0.0191242077387869 0 "YM_FD_SAII" "DOM"
-1830565892 1 0.502762677561253 0 "F" "I" "Maternal" "AM" "SD" 0.0242567926528864 0 0.0191242077387869 0 "YM_FD_SAII" "DOM"
-1830565892 1 0.502762677561253 0 "M" "I" "Paternal" "AM" "SD" 0.0242567926528864 0 0.0191242077387869 0 "YM_FD_SAII" "DOM"
-1830565892 1 0.502762677561253 0 "F" "I" "Paternal" "AM" "SD" 0.0242567926528864 0 0.0191242077387869 0 "YM_FD_SAII" "DOM"
-1830565892 1 0.502762677561253 0 "M" "I" "Maternal" "SAI" "SA & EPI" 0.0242567926528864 0 0.0191242077387869 0 "YM_FD_SAII" "DOM"
-1830565892 1 0.502762677561253 0 "F" "I" "Maternal" "SAI" "SA & EPI" 0.0242567926528864 0 0.0191242077387869 0 "YM_FD_SAII" "DOM"
-1830565892 1 0.502762677561253 0 "M" "I" "Paternal" "SAI" "SA & EPI" 0.0242567926528864 0 0.0191242077387869 0 "YM_FD_SAII" "DOM"
-1830565892 1 0.502762677561253 0 "F" "I" "Paternal" "SAI" "SA & EPI" 0.0242567926528864 0 0.0191242077387869 0 "YM_FD_SAII" "DOM"
-1830565892 1 0.502762677561253 0 "M" "II" "Maternal" "FD" "SD" 0.0242567926528864 0 0.0191242077387869 0 "YM_FD_SAII" "DOM"
-1830565892 1 0.502762677561253 1.05499653508887e-117 "F" "II" "Maternal" "FD" "SD" 0.0242567926528864 0 0.0191242077387869 0 "YM_FD_SAII" "DOM"
-1830565892 1 0.502762677561253 0 "M" "II" "Paternal" "FD" "SD" 0.0242567926528864 0 0.0191242077387869 0 "YM_FD_SAII" "DOM"
-1830565892 1 0.502762677561253 0 "F" "II" "Paternal" "FD" "SD" 0.0242567926528864 0 0.0191242077387869 0 "YM_FD_SAII" "DOM"
-1830565892 1 0.502762677561253 0.23992263158596 "M" "II" "Maternal" "SAII" "SA & EPI" 0.0242567926528864 0 0.0191242077387869 0 "YM_FD_SAII" "DOM"
-1830565892 1 0.502762677561253 0.241471452999362 "F" "II" "Maternal" "SAII" "SA & EPI" 0.0242567926528864 0 0.0191242077387869 0 "YM_FD_SAII" "DOM"
-1830565892 1 0.502762677561253 0.237524971612148 "M" "II" "Paternal" "SAII" "SA & EPI" 0.0242567926528864 0 0.0191242077387869 0 "YM_FD_SAII" "DOM"
-1830565892 1 0.502762677561253 0.239080151246204 "F" "II" "Paternal" "SAII" "SA & EPI" 0.0242567926528864 0 0.0191242077387869 0 "YM_FD_SAII" "DOM"
-1830565892 1 0.502762677561253 0.125690669390309 "M" "III" "Maternal" "EPI" "SA & EPI" 0.0242567926528864 0 0.0191242077387869 0 "YM_FD_SAII" "DOM"
-1830565892 1 0.502762677561253 0.125250503480237 "F" "III" "Maternal" "EPI" "SA & EPI" 0.0242567926528864 0 0.0191242077387869 0 "YM_FD_SAII" "DOM"
-1830565892 1 0.502762677561253 0.125690669390309 "M" "III" "Paternal" "EPI" "SA & EPI" 0.0242567926528864 0 0.0191242077387869 0 "YM_FD_SAII" "DOM"
-1830565892 1 0.502762677561253 0.125250503480237 "F" "III" "Paternal" "EPI" "SA & EPI" 0.0242567926528864 0 0.0191242077387869 0 "YM_FD_SAII" "DOM"
-1693256602 1 0.508072142476783 2.84433592310806e-320 "M" "XY" "Maternal" "YM" "SD" 0.0358699538046494 0 0.0098527634749189 0 "YM_FD_SAII" "DOM"
-1693256602 1 0.508072142476783 2.79443529287809e-320 "F" "XY" "Maternal" "YM" "SD" 0.0358699538046494 0 0.0098527634749189 0 "YM_FD_SAII" "DOM"
-1693256602 1 0.508072142476783 0.508072142476783 "M" "XY" "Paternal" "YM" "SD" 0.0358699538046494 0 0.0098527634749189 0 "YM_FD_SAII" "DOM"
-1693256602 1 0.508072142476783 2.81271572177422e-320 "F" "XY" "Paternal" "YM" "SD" 0.0358699538046494 0 0.0098527634749189 0 "YM_FD_SAII" "DOM"
-1693256602 1 0.508072142476783 0.165110617086861 "M" "XY" "Maternal" "SAY" "SA & EPI" 0.0358699538046494 0 0.0098527634749189 0 "YM_FD_SAII" "DOM"
-1693256602 1 0.508072142476783 0.158121120129999 "F" "XY" "Maternal" "SAY" "SA & EPI" 0.0358699538046494 0 0.0098527634749189 0 "YM_FD_SAII" "DOM"
-1693256602 1 0.508072142476783 0.362357159734399 "M" "XY" "Paternal" "SAY" "SA & EPI" 0.0358699538046494 0 0.0098527634749189 0 "YM_FD_SAII" "DOM"
-1693256602 1 0.508072142476783 0.161784682486393 "F" "XY" "Paternal" "SAY" "SA & EPI" 0.0358699538046494 0 0.0098527634749189 0 "YM_FD_SAII" "DOM"
-1693256602 1 0.508072142476783 0 "M" "I" "Maternal" "AM" "SD" 0.0358699538046494 0 0.0098527634749189 0 "YM_FD_SAII" "DOM"
-1693256602 1 0.508072142476783 0 "F" "I" "Maternal" "AM" "SD" 0.0358699538046494 0 0.0098527634749189 0 "YM_FD_SAII" "DOM"
-1693256602 1 0.508072142476783 0 "M" "I" "Paternal" "AM" "SD" 0.0358699538046494 0 0.0098527634749189 0 "YM_FD_SAII" "DOM"
-1693256602 1 0.508072142476783 0 "F" "I" "Paternal" "AM" "SD" 0.0358699538046494 0 0.0098527634749189 0 "YM_FD_SAII" "DOM"
-1693256602 1 0.508072142476783 0 "M" "I" "Maternal" "SAI" "SA & EPI" 0.0358699538046494 0 0.0098527634749189 0 "YM_FD_SAII" "DOM"
-1693256602 1 0.508072142476783 0 "F" "I" "Maternal" "SAI" "SA & EPI" 0.0358699538046494 0 0.0098527634749189 0 "YM_FD_SAII" "DOM"
-1693256602 1 0.508072142476783 0 "M" "I" "Paternal" "SAI" "SA & EPI" 0.0358699538046494 0 0.0098527634749189 0 "YM_FD_SAII" "DOM"
-1693256602 1 0.508072142476783 0 "F" "I" "Paternal" "SAI" "SA & EPI" 0.0358699538046494 0 0.0098527634749189 0 "YM_FD_SAII" "DOM"
-1693256602 1 0.508072142476783 0 "M" "II" "Maternal" "FD" "SD" 0.0358699538046494 0 0.0098527634749189 0 "YM_FD_SAII" "DOM"
-1693256602 1 0.508072142476783 5.63284242823605e-320 "F" "II" "Maternal" "FD" "SD" 0.0358699538046494 0 0.0098527634749189 0 "YM_FD_SAII" "DOM"
-1693256602 1 0.508072142476783 0 "M" "II" "Paternal" "FD" "SD" 0.0358699538046494 0 0.0098527634749189 0 "YM_FD_SAII" "DOM"
-1693256602 1 0.508072142476783 0 "F" "II" "Paternal" "FD" "SD" 0.0358699538046494 0 0.0098527634749189 0 "YM_FD_SAII" "DOM"
-1693256602 1 0.508072142476783 0.247932344606132 "M" "II" "Maternal" "SAII" "SA & EPI" 0.0358699538046494 0 0.0098527634749189 0 "YM_FD_SAII" "DOM"
-1693256602 1 0.508072142476783 0.244036220481544 "F" "II" "Maternal" "SAII" "SA & EPI" 0.0358699538046494 0 0.0098527634749189 0 "YM_FD_SAII" "DOM"
-1693256602 1 0.508072142476783 0.24668174129762 "M" "II" "Paternal" "SAII" "SA & EPI" 0.0358699538046494 0 0.0098527634749189 0 "YM_FD_SAII" "DOM"
-1693256602 1 0.508072142476783 0.242811162138428 "F" "II" "Paternal" "SAII" "SA & EPI" 0.0358699538046494 0 0.0098527634749189 0 "YM_FD_SAII" "DOM"
-1693256602 1 0.508072142476783 0.127018035619181 "M" "III" "Maternal" "EPI" "SA & EPI" 0.0358699538046494 0 0.0098527634749189 0 "YM_FD_SAII" "DOM"
-1693256602 1 0.508072142476783 0.124394715097607 "F" "III" "Maternal" "EPI" "SA & EPI" 0.0358699538046494 0 0.0098527634749189 0 "YM_FD_SAII" "DOM"
-1693256602 1 0.508072142476783 0.127018035619181 "M" "III" "Paternal" "EPI" "SA & EPI" 0.0358699538046494 0 0.0098527634749189 0 "YM_FD_SAII" "DOM"
-1693256602 1 0.508072142476783 0.124394715097607 "F" "III" "Paternal" "EPI" "SA & EPI" 0.0358699538046494 0 0.0098527634749189 0 "YM_FD_SAII" "DOM"
1063560827 1 0.49715618770942 0.496675496478495 "M" "XY" "Maternal" "YM" "SD" 0.0106197773711756 0 0.0457285770331509 0 "YM_FD_SAII" "DOM"
1063560827 1 0.49715618770942 0.510269567664071 "F" "XY" "Maternal" "YM" "SD" 0.0106197773711756 0 0.0457285770331509 0 "YM_FD_SAII" "DOM"
1063560827 1 0.49715618770942 0.496676420393609 "M" "XY" "Paternal" "YM" "SD" 0.0106197773711756 0 0.0457285770331509 0 "YM_FD_SAII" "DOM"
1063560827 1 0.49715618770942 0.510269573202151 "F" "XY" "Paternal" "YM" "SD" 0.0106197773711756 0 0.0457285770331509 0 "YM_FD_SAII" "DOM"
1063560827 1 0.49715618770942 0.242152139860631 "M" "XY" "Maternal" "SAY" "SA & EPI" 0.0106197773711756 0 0.0457285770331509 0 "YM_FD_SAII" "DOM"
1063560827 1 0.49715618770942 0.247425645221315 "F" "XY" "Maternal" "SAY" "SA & EPI" 0.0106197773711756 0 0.0457285770331509 0 "YM_FD_SAII" "DOM"
1063560827 1 0.49715618770942 0.243471347582645 "M" "XY" "Paternal" "SAY" "SA & EPI" 0.0106197773711756 0 0.0457285770331509 0 "YM_FD_SAII" "DOM"
1063560827 1 0.49715618770942 0.248780595602092 "F" "XY" "Paternal" "SAY" "SA & EPI" 0.0106197773711756 0 0.0457285770331509 0 "YM_FD_SAII" "DOM"
1063560827 1 0.49715618770942 0 "M" "I" "Maternal" "AM" "SD" 0.0106197773711756 0 0.0457285770331509 0 "YM_FD_SAII" "DOM"
1063560827 1 0.49715618770942 0 "F" "I" "Maternal" "AM" "SD" 0.0106197773711756 0 0.0457285770331509 0 "YM_FD_SAII" "DOM"
1063560827 1 0.49715618770942 0 "M" "I" "Paternal" "AM" "SD" 0.0106197773711756 0 0.0457285770331509 0 "YM_FD_SAII" "DOM"
1063560827 1 0.49715618770942 0 "F" "I" "Paternal" "AM" "SD" 0.0106197773711756 0 0.0457285770331509 0 "YM_FD_SAII" "DOM"
1063560827 1 0.49715618770942 0 "M" "I" "Maternal" "SAI" "SA & EPI" 0.0106197773711756 0 0.0457285770331509 0 "YM_FD_SAII" "DOM"
1063560827 1 0.49715618770942 0 "F" "I" "Maternal" "SAI" "SA & EPI" 0.0106197773711756 0 0.0457285770331509 0 "YM_FD_SAII" "DOM"
1063560827 1 0.49715618770942 0 "M" "I" "Paternal" "SAI" "SA & EPI" 0.0106197773711756 0 0.0457285770331509 0 "YM_FD_SAII" "DOM"
1063560827 1 0.49715618770942 0 "F" "I" "Paternal" "SAI" "SA & EPI" 0.0106197773711756 0 0.0457285770331509 0 "YM_FD_SAII" "DOM"
1063560827 1 0.49715618770942 0 "M" "II" "Maternal" "FD" "SD" 0.0106197773711756 0 0.0457285770331509 0 "YM_FD_SAII" "DOM"
1063560827 1 0.49715618770942 0.510762948737683 "F" "II" "Maternal" "FD" "SD" 0.0106197773711756 0 0.0457285770331509 0 "YM_FD_SAII" "DOM"
1063560827 1 0.49715618770942 0 "M" "II" "Paternal" "FD" "SD" 0.0106197773711756 0 0.0457285770331509 0 "YM_FD_SAII" "DOM"
1063560827 1 0.49715618770942 0 "F" "II" "Paternal" "FD" "SD" 0.0106197773711756 0 0.0457285770331509 0 "YM_FD_SAII" "DOM"
1063560827 1 0.49715618770942 0.143546002516144 "M" "II" "Maternal" "SAII" "SA & EPI" 0.0106197773711756 0 0.0457285770331509 0 "YM_FD_SAII" "DOM"
1063560827 1 0.49715618770942 0.382551834573794 "F" "II" "Maternal" "SAII" "SA & EPI" 0.0106197773711756 0 0.0457285770331509 0 "YM_FD_SAII" "DOM"
1063560827 1 0.49715618770942 0.139253322738336 "M" "II" "Paternal" "SAII" "SA & EPI" 0.0106197773711756 0 0.0457285770331509 0 "YM_FD_SAII" "DOM"
1063560827 1 0.49715618770942 0.147359324225781 "F" "II" "Paternal" "SAII" "SA & EPI" 0.0106197773711756 0 0.0457285770331509 0 "YM_FD_SAII" "DOM"
1063560827 1 0.49715618770942 0.12428904692735 "M" "III" "Maternal" "EPI" "SA & EPI" 0.0106197773711756 0 0.0457285770331509 0 "YM_FD_SAII" "DOM"
1063560827 1 0.49715618770942 0.127690855255247 "F" "III" "Maternal" "EPI" "SA & EPI" 0.0106197773711756 0 0.0457285770331509 0 "YM_FD_SAII" "DOM"
1063560827 1 0.49715618770942 0.12428904692735 "M" "III" "Paternal" "EPI" "SA & EPI" 0.0106197773711756 0 0.0457285770331509 0 "YM_FD_SAII" "DOM"
1063560827 1 0.49715618770942 0.127690855255247 "F" "III" "Paternal" "EPI" "SA & EPI" 0.0106197773711756 0 0.0457285770331509 0 "YM_FD_SAII" "DOM"
-248082769 1 0.497662281150025 0.494527989097392 "M" "XY" "Maternal" "YM" "SD" 0.00264785584295169 0 0.0167001298279502 0 "YM_FD_SAII" "DOM"
-248082769 1 0.497662281150025 0.500953816908251 "F" "XY" "Maternal" "YM" "SD" 0.00264785584295169 0 0.0167001298279502 0 "YM_FD_SAII" "DOM"
-248082769 1 0.497662281150025 0.494567189866294 "M" "XY" "Paternal" "YM" "SD" 0.00264785584295169 0 0.0167001298279502 0 "YM_FD_SAII" "DOM"
-248082769 1 0.497662281150025 0.500953851335773 "F" "XY" "Paternal" "YM" "SD" 0.00264785584295169 0 0.0167001298279502 0 "YM_FD_SAII" "DOM"
-248082769 1 0.497662281150025 0.247195007221894 "M" "XY" "Maternal" "SAY" "SA & EPI" 0.00264785584295169 0 0.0167001298279502 0 "YM_FD_SAII" "DOM"
-248082769 1 0.497662281150025 0.250073388314673 "F" "XY" "Maternal" "SAY" "SA & EPI" 0.00264785584295169 0 0.0167001298279502 0 "YM_FD_SAII" "DOM"
-248082769 1 0.497662281150025 0.247524434192261 "M" "XY" "Paternal" "SAY" "SA & EPI" 0.00264785584295169 0 0.0167001298279502 0 "YM_FD_SAII" "DOM"
-248082769 1 0.497662281150025 0.250407085996008 "F" "XY" "Paternal" "SAY" "SA & EPI" 0.00264785584295169 0 0.0167001298279502 0 "YM_FD_SAII" "DOM"
-248082769 1 0.497662281150025 0 "M" "I" "Maternal" "AM" "SD" 0.00264785584295169 0 0.0167001298279502 0 "YM_FD_SAII" "DOM"
-248082769 1 0.497662281150025 0 "F" "I" "Maternal" "AM" "SD" 0.00264785584295169 0 0.0167001298279502 0 "YM_FD_SAII" "DOM"
-248082769 1 0.497662281150025 0 "M" "I" "Paternal" "AM" "SD" 0.00264785584295169 0 0.0167001298279502 0 "YM_FD_SAII" "DOM"
-248082769 1 0.497662281150025 0 "F" "I" "Paternal" "AM" "SD" 0.00264785584295169 0 0.0167001298279502 0 "YM_FD_SAII" "DOM"
-248082769 1 0.497662281150025 0 "M" "I" "Maternal" "SAI" "SA & EPI" 0.00264785584295169 0 0.0167001298279502 0 "YM_FD_SAII" "DOM"
-248082769 1 0.497662281150025 0 "F" "I" "Maternal" "SAI" "SA & EPI" 0.00264785584295169 0 0.0167001298279502 0 "YM_FD_SAII" "DOM"
-248082769 1 0.497662281150025 0 "M" "I" "Paternal" "SAI" "SA & EPI" 0.00264785584295169 0 0.0167001298279502 0 "YM_FD_SAII" "DOM"
-248082769 1 0.497662281150025 0 "F" "I" "Paternal" "SAI" "SA & EPI" 0.00264785584295169 0 0.0167001298279502 0 "YM_FD_SAII" "DOM"
-248082769 1 0.497662281150025 0 "M" "II" "Maternal" "FD" "SD" 0.00264785584295169 0 0.0167001298279502 0 "YM_FD_SAII" "DOM"
-248082769 1 0.497662281150025 0.504108907385811 "F" "II" "Maternal" "FD" "SD" 0.00264785584295169 0 0.0167001298279502 0 "YM_FD_SAII" "DOM"
-248082769 1 0.497662281150025 0 "M" "II" "Paternal" "FD" "SD" 0.00264785584295169 0 0.0167001298279502 0 "YM_FD_SAII" "DOM"
-248082769 1 0.497662281150025 0 "F" "II" "Paternal" "FD" "SD" 0.00264785584295169 0 0.0167001298279502 0 "YM_FD_SAII" "DOM"
-248082769 1 0.497662281150025 0.206358497902824 "M" "II" "Maternal" "SAII" "SA & EPI" 0.00264785584295169 0 0.0167001298279502 0 "YM_FD_SAII" "DOM"
-248082769 1 0.497662281150025 0.311171078960214 "F" "II" "Maternal" "SAII" "SA & EPI" 0.00264785584295169 0 0.0167001298279502 0 "YM_FD_SAII" "DOM"
-248082769 1 0.497662281150025 0.204399301171027 "M" "II" "Paternal" "SAII" "SA & EPI" 0.00264785584295169 0 0.0167001298279502 0 "YM_FD_SAII" "DOM"
-248082769 1 0.497662281150025 0.209011729354683 "F" "II" "Paternal" "SAII" "SA & EPI" 0.00264785584295169 0 0.0167001298279502 0 "YM_FD_SAII" "DOM"
-248082769 1 0.497662281150025 0.124415570287511 "M" "III" "Maternal" "EPI" "SA & EPI" 0.00264785584295169 0 0.0167001298279502 0 "YM_FD_SAII" "DOM"
-248082769 1 0.497662281150025 0.12603221749248 "F" "III" "Maternal" "EPI" "SA & EPI" 0.00264785584295169 0 0.0167001298279502 0 "YM_FD_SAII" "DOM"
-248082769 1 0.497662281150025 0.124415570287511 "M" "III" "Paternal" "EPI" "SA & EPI" 0.00264785584295169 0 0.0167001298279502 0 "YM_FD_SAII" "DOM"
-248082769 1 0.497662281150025 0.12603221749248 "F" "III" "Paternal" "EPI" "SA & EPI" 0.00264785584295169 0 0.0167001298279502 0 "YM_FD_SAII" "DOM"
-866589793 1 0.498247314558801 0.497599166777637 "M" "XY" "Maternal" "YM" "SD" 0.0131743043544702 0 0.038556756649632 0 "YM_FD_SAII" "DOM"
-866589793 1 0.498247314558801 0.507472202771631 "F" "XY" "Maternal" "YM" "SD" 0.0131743043544702 0 0.038556756649632 0 "YM_FD_SAII" "DOM"
-866589793 1 0.498247314558801 0.497600844958087 "M" "XY" "Paternal" "YM" "SD" 0.0131743043544702 0 0.038556756649632 0 "YM_FD_SAII" "DOM"
-866589793 1 0.498247314558801 0.507472210662561 "F" "XY" "Paternal" "YM" "SD" 0.0131743043544702 0 0.038556756649632 0 "YM_FD_SAII" "DOM"
-866589793 1 0.498247314558801 0.241184720864267 "M" "XY" "Maternal" "SAY" "SA & EPI" 0.0131743043544702 0 0.038556756649632 0 "YM_FD_SAII" "DOM"
-866589793 1 0.498247314558801 0.244299738432612 "F" "XY" "Maternal" "SAY" "SA & EPI" 0.0131743043544702 0 0.038556756649632 0 "YM_FD_SAII" "DOM"
-866589793 1 0.498247314558801 0.242824388615048 "M" "XY" "Paternal" "SAY" "SA & EPI" 0.0131743043544702 0 0.038556756649632 0 "YM_FD_SAII" "DOM"
-866589793 1 0.498247314558801 0.24597125232941 "F" "XY" "Paternal" "SAY" "SA & EPI" 0.0131743043544702 0 0.038556756649632 0 "YM_FD_SAII" "DOM"
-866589793 1 0.498247314558801 0 "M" "I" "Maternal" "AM" "SD" 0.0131743043544702 0 0.038556756649632 0 "YM_FD_SAII" "DOM"
-866589793 1 0.498247314558801 0 "F" "I" "Maternal" "AM" "SD" 0.0131743043544702 0 0.038556756649632 0 "YM_FD_SAII" "DOM"
-866589793 1 0.498247314558801 0 "M" "I" "Paternal" "AM" "SD" 0.0131743043544702 0 0.038556756649632 0 "YM_FD_SAII" "DOM"
-866589793 1 0.498247314558801 0 "F" "I" "Paternal" "AM" "SD" 0.0131743043544702 0 0.038556756649632 0 "YM_FD_SAII" "DOM"
-866589793 1 0.498247314558801 0 "M" "I" "Maternal" "SAI" "SA & EPI" 0.0131743043544702 0 0.038556756649632 0 "YM_FD_SAII" "DOM"
-866589793 1 0.498247314558801 0 "F" "I" "Maternal" "SAI" "SA & EPI" 0.0131743043544702 0 0.038556756649632 0 "YM_FD_SAII" "DOM"
-866589793 1 0.498247314558801 0 "M" "I" "Paternal" "SAI" "SA & EPI" 0.0131743043544702 0 0.038556756649632 0 "YM_FD_SAII" "DOM"
-866589793 1 0.498247314558801 0 "F" "I" "Paternal" "SAI" "SA & EPI" 0.0131743043544702 0 0.038556756649632 0 "YM_FD_SAII" "DOM"
-866589793 1 0.498247314558801 0 "M" "II" "Maternal" "FD" "SD" 0.0131743043544702 0 0.038556756649632 0 "YM_FD_SAII" "DOM"
-866589793 1 0.498247314558801 0.508132365689689 "F" "II" "Maternal" "FD" "SD" 0.0131743043544702 0 0.038556756649632 0 "YM_FD_SAII" "DOM"
-866589793 1 0.498247314558801 0 "M" "II" "Paternal" "FD" "SD" 0.0131743043544702 0 0.038556756649632 0 "YM_FD_SAII" "DOM"
-866589793 1 0.498247314558801 0 "F" "II" "Paternal" "FD" "SD" 0.0131743043544702 0 0.038556756649632 0 "YM_FD_SAII" "DOM"
-866589793 1 0.498247314558801 0.156738375370376 "M" "II" "Maternal" "SAII" "SA & EPI" 0.0131743043544702 0 0.038556756649632 0 "YM_FD_SAII" "DOM"
-866589793 1 0.498247314558801 0.367757203908079 "F" "II" "Maternal" "SAII" "SA & EPI" 0.0131743043544702 0 0.038556756649632 0 "YM_FD_SAII" "DOM"
-866589793 1 0.498247314558801 0.152882374115635 "M" "II" "Paternal" "SAII" "SA & EPI" 0.0131743043544702 0 0.038556756649632 0 "YM_FD_SAII" "DOM"
-866589793 1 0.498247314558801 0.159754293266665 "F" "II" "Paternal" "SAII" "SA & EPI" 0.0131743043544702 0 0.038556756649632 0 "YM_FD_SAII" "DOM"
-866589793 1 0.498247314558801 0.124561828639696 "M" "III" "Maternal" "EPI" "SA & EPI" 0.0131743043544702 0 0.038556756649632 0 "YM_FD_SAII" "DOM"
-866589793 1 0.498247314558801 0.127033304644228 "F" "III" "Maternal" "EPI" "SA & EPI" 0.0131743043544702 0 0.038556756649632 0 "YM_FD_SAII" "DOM"
-866589793 1 0.498247314558801 0.124561828639696 "M" "III" "Paternal" "EPI" "SA & EPI" 0.0131743043544702 0 0.038556756649632 0 "YM_FD_SAII" "DOM"
-866589793 1 0.498247314558801 0.127033304644228 "F" "III" "Paternal" "EPI" "SA & EPI" 0.0131743043544702 0 0.038556756649632 0 "YM_FD_SAII" "DOM"
1460151290 1 0.502866159818928 6.22126030029305e-68 "M" "XY" "Maternal" "YM" "SD" 0.0114777828450315 0 0.00161300691543147 0 "YM_FD_SAII" "DOM"
1460151290 1 0.502866159818928 6.15380736311553e-68 "F" "XY" "Maternal" "YM" "SD" 0.0114777828450315 0 0.00161300691543147 0 "YM_FD_SAII" "DOM"
1460151290 1 0.502866159818928 0.502866159818928 "M" "XY" "Paternal" "YM" "SD" 0.0114777828450315 0 0.00161300691543147 0 "YM_FD_SAII" "DOM"
1460151290 1 0.502866159818928 6.15868040413131e-68 "F" "XY" "Paternal" "YM" "SD" 0.0114777828450315 0 0.00161300691543147 0 "YM_FD_SAII" "DOM"
1460151290 1 0.502866159818928 0.222387359407389 "M" "XY" "Maternal" "SAY" "SA & EPI" 0.0114777828450315 0 0.00161300691543147 0 "YM_FD_SAII" "DOM"
1460151290 1 0.502866159818928 0.218948074137859 "F" "XY" "Maternal" "SAY" "SA & EPI" 0.0114777828450315 0 0.00161300691543147 0 "YM_FD_SAII" "DOM"
1460151290 1 0.502866159818928 0.293757131499003 "M" "XY" "Paternal" "SAY" "SA & EPI" 0.0114777828450315 0 0.00161300691543147 0 "YM_FD_SAII" "DOM"
1460151290 1 0.502866159818928 0.220332079735199 "F" "XY" "Paternal" "SAY" "SA & EPI" 0.0114777828450315 0 0.00161300691543147 0 "YM_FD_SAII" "DOM"
1460151290 1 0.502866159818928 0 "M" "I" "Maternal" "AM" "SD" 0.0114777828450315 0 0.00161300691543147 0 "YM_FD_SAII" "DOM"
1460151290 1 0.502866159818928 0 "F" "I" "Maternal" "AM" "SD" 0.0114777828450315 0 0.00161300691543147 0 "YM_FD_SAII" "DOM"
1460151290 1 0.502866159818928 0 "M" "I" "Paternal" "AM" "SD" 0.0114777828450315 0 0.00161300691543147 0 "YM_FD_SAII" "DOM"
1460151290 1 0.502866159818928 0 "F" "I" "Paternal" "AM" "SD" 0.0114777828450315 0 0.00161300691543147 0 "YM_FD_SAII" "DOM"
1460151290 1 0.502866159818928 0 "M" "I" "Maternal" "SAI" "SA & EPI" 0.0114777828450315 0 0.00161300691543147 0 "YM_FD_SAII" "DOM"
1460151290 1 0.502866159818928 0 "F" "I" "Maternal" "SAI" "SA & EPI" 0.0114777828450315 0 0.00161300691543147 0 "YM_FD_SAII" "DOM"
1460151290 1 0.502866159818928 0 "M" "I" "Paternal" "SAI" "SA & EPI" 0.0114777828450315 0 0.00161300691543147 0 "YM_FD_SAII" "DOM"
1460151290 1 0.502866159818928 0 "F" "I" "Paternal" "SAI" "SA & EPI" 0.0114777828450315 0 0.00161300691543147 0 "YM_FD_SAII" "DOM"
1460151290 1 0.502866159818928 0 "M" "II" "Maternal" "FD" "SD" 0.0114777828450315 0 0.00161300691543147 0 "YM_FD_SAII" "DOM"
1460151290 1 0.502866159818928 1.23223252828189e-67 "F" "II" "Maternal" "FD" "SD" 0.0114777828450315 0 0.00161300691543147 0 "YM_FD_SAII" "DOM"
1460151290 1 0.502866159818928 0 "M" "II" "Paternal" "FD" "SD" 0.0114777828450315 0 0.00161300691543147 0 "YM_FD_SAII" "DOM"
1460151290 1 0.502866159818928 0 "F" "II" "Paternal" "FD" "SD" 0.0114777828450315 0 0.00161300691543147 0 "YM_FD_SAII" "DOM"
1460151290 1 0.502866159818928 0.250423319762139 "M" "II" "Maternal" "SAII" "SA & EPI" 0.0114777828450315 0 0.00161300691543147 0 "YM_FD_SAII" "DOM"
1460151290 1 0.502866159818928 0.248292988333611 "F" "II" "Maternal" "SAII" "SA & EPI" 0.0114777828450315 0 0.00161300691543147 0 "YM_FD_SAII" "DOM"
1460151290 1 0.502866159818928 0.25022054206224 "M" "II" "Paternal" "SAII" "SA & EPI" 0.0114777828450315 0 0.00161300691543147 0 "YM_FD_SAII" "DOM"
1460151290 1 0.502866159818928 0.248092097029034 "F" "II" "Paternal" "SAII" "SA & EPI" 0.0114777828450315 0 0.00161300691543147 0 "YM_FD_SAII" "DOM"
1460151290 1 0.502866159818928 0.125716539954778 "M" "III" "Maternal" "EPI" "SA & EPI" 0.0114777828450315 0 0.00161300691543147 0 "YM_FD_SAII" "DOM"
1460151290 1 0.502866159818928 0.124546236727181 "F" "III" "Maternal" "EPI" "SA & EPI" 0.0114777828450315 0 0.00161300691543147 0 "YM_FD_SAII" "DOM"
1460151290 1 0.502866159818928 0.125716539954778 "M" "III" "Paternal" "EPI" "SA & EPI" 0.0114777828450315 0 0.00161300691543147 0 "YM_FD_SAII" "DOM"
1460151290 1 0.502866159818928 0.124546236727181 "F" "III" "Paternal" "EPI" "SA & EPI" 0.0114777828450315 0 0.00161300691543147 0 "YM_FD_SAII" "DOM"
-1018396594 1 0.503716055246461 5.27729866874711e-184 "M" "XY" "Maternal" "YM" "SD" 0.0407845470006578 0 0.0383887659758329 0 "YM_FD_SAII" "DOM"
-1018396594 1 0.503716055246461 5.22889080342724e-184 "F" "XY" "Maternal" "YM" "SD" 0.0407845470006578 0 0.0383887659758329 0 "YM_FD_SAII" "DOM"
-1018396594 1 0.503716055246461 0.503716055246461 "M" "XY" "Paternal" "YM" "SD" 0.0407845470006578 0 0.0383887659758329 0 "YM_FD_SAII" "DOM"
-1018396594 1 0.503716055246461 5.27434374767734e-184 "F" "XY" "Paternal" "YM" "SD" 0.0407845470006578 0 0.0383887659758329 0 "YM_FD_SAII" "DOM"
-1018396594 1 0.503716055246461 0.154133928749474 "M" "XY" "Maternal" "SAY" "SA & EPI" 0.0407845470006578 0 0.0383887659758329 0 "YM_FD_SAII" "DOM"
-1018396594 1 0.503716055246461 0.150339738109943 "F" "XY" "Maternal" "SAY" "SA & EPI" 0.0407845470006578 0 0.0383887659758329 0 "YM_FD_SAII" "DOM"
-1018396594 1 0.503716055246461 0.368728720604475 "M" "XY" "Paternal" "SAY" "SA & EPI" 0.0407845470006578 0 0.0383887659758329 0 "YM_FD_SAII" "DOM"
-1018396594 1 0.503716055246461 0.154390569113257 "F" "XY" "Paternal" "SAY" "SA & EPI" 0.0407845470006578 0 0.0383887659758329 0 "YM_FD_SAII" "DOM"
-1018396594 1 0.503716055246461 0 "M" "I" "Maternal" "AM" "SD" 0.0407845470006578 0 0.0383887659758329 0 "YM_FD_SAII" "DOM"
-1018396594 1 0.503716055246461 0 "F" "I" "Maternal" "AM" "SD" 0.0407845470006578 0 0.0383887659758329 0 "YM_FD_SAII" "DOM"
-1018396594 1 0.503716055246461 0 "M" "I" "Paternal" "AM" "SD" 0.0407845470006578 0 0.0383887659758329 0 "YM_FD_SAII" "DOM"
-1018396594 1 0.503716055246461 0 "F" "I" "Paternal" "AM" "SD" 0.0407845470006578 0 0.0383887659758329 0 "YM_FD_SAII" "DOM"
-1018396594 1 0.503716055246461 0 "M" "I" "Maternal" "SAI" "SA & EPI" 0.0407845470006578 0 0.0383887659758329 0 "YM_FD_SAII" "DOM"
-1018396594 1 0.503716055246461 0 "F" "I" "Maternal" "SAI" "SA & EPI" 0.0407845470006578 0 0.0383887659758329 0 "YM_FD_SAII" "DOM"
-1018396594 1 0.503716055246461 0 "M" "I" "Paternal" "SAI" "SA & EPI" 0.0407845470006578 0 0.0383887659758329 0 "YM_FD_SAII" "DOM"
-1018396594 1 0.503716055246461 0 "F" "I" "Paternal" "SAI" "SA & EPI" 0.0407845470006578 0 0.0383887659758329 0 "YM_FD_SAII" "DOM"
-1018396594 1 0.503716055246461 0 "M" "II" "Maternal" "FD" "SD" 0.0407845470006578 0 0.0383887659758329 0 "YM_FD_SAII" "DOM"
-1018396594 1 0.503716055246461 1.05948158358106e-183 "F" "II" "Maternal" "FD" "SD" 0.0407845470006578 0 0.0383887659758329 0 "YM_FD_SAII" "DOM"
-1018396594 1 0.503716055246461 0 "M" "II" "Paternal" "FD" "SD" 0.0407845470006578 0 0.0383887659758329 0 "YM_FD_SAII" "DOM"
-1018396594 1 0.503716055246461 0 "F" "II" "Paternal" "FD" "SD" 0.0407845470006578 0 0.0383887659758329 0 "YM_FD_SAII" "DOM"
-1018396594 1 0.503716055246461 0.229845908001088 "M" "II" "Maternal" "SAII" "SA & EPI" 0.0407845470006578 0 0.0383887659758329 0 "YM_FD_SAII" "DOM"
-1018396594 1 0.503716055246461 0.234880258576871 "F" "II" "Maternal" "SAII" "SA & EPI" 0.0407845470006578 0 0.0383887659758329 0 "YM_FD_SAII" "DOM"
-1018396594 1 0.503716055246461 0.225056888069681 "M" "II" "Paternal" "SAII" "SA & EPI" 0.0407845470006578 0 0.0383887659758329 0 "YM_FD_SAII" "DOM"
-1018396594 1 0.503716055246461 0.230070635203839 "F" "II" "Paternal" "SAII" "SA & EPI" 0.0407845470006578 0 0.0383887659758329 0 "YM_FD_SAII" "DOM"
-1018396594 1 0.503716055246461 0.125929013811614 "M" "III" "Maternal" "EPI" "SA & EPI" 0.0407845470006578 0 0.0383887659758329 0 "YM_FD_SAII" "DOM"
-1018396594 1 0.503716055246461 0.126057131503958 "F" "III" "Maternal" "EPI" "SA & EPI" 0.0407845470006578 0 0.0383887659758329 0 "YM_FD_SAII" "DOM"
-1018396594 1 0.503716055246461 0.125929013811614 "M" "III" "Paternal" "EPI" "SA & EPI" 0.0407845470006578 0 0.0383887659758329 0 "YM_FD_SAII" "DOM"
-1018396594 1 0.503716055246461 0.126057131503958 "F" "III" "Paternal" "EPI" "SA & EPI" 0.0407845470006578 0 0.0383887659758329 0 "YM_FD_SAII" "DOM"
-1659364084 1 0.505882984121589 2.12892886792993e-320 "M" "XY" "Maternal" "YM" "SD" 0.0393773259478621 0 0.0251649522338994 0 "YM_FD_SAII" "DOM"
-1659364084 1 0.505882984121589 2.07062912172066e-320 "F" "XY" "Maternal" "YM" "SD" 0.0393773259478621 0 0.0251649522338994 0 "YM_FD_SAII" "DOM"
-1659364084 1 0.505882984121589 0.505882984121589 "M" "XY" "Paternal" "YM" "SD" 0.0393773259478621 0 0.0251649522338994 0 "YM_FD_SAII" "DOM"
-1659364084 1 0.505882984121589 2.07507571253324e-320 "F" "XY" "Paternal" "YM" "SD" 0.0393773259478621 0 0.0251649522338994 0 "YM_FD_SAII" "DOM"
-1659364084 1 0.505882984121589 0.157461835530758 "M" "XY" "Maternal" "SAY" "SA & EPI" 0.0393773259478621 0 0.0251649522338994 0 "YM_FD_SAII" "DOM"
-1659364084 1 0.505882984121589 0.152161878714716 "F" "XY" "Maternal" "SAY" "SA & EPI" 0.0393773259478621 0 0.0251649522338994 0 "YM_FD_SAII" "DOM"
-1659364084 1 0.505882984121589 0.367695015107127 "M" "XY" "Paternal" "SAY" "SA & EPI" 0.0393773259478621 0 0.0251649522338994 0 "YM_FD_SAII" "DOM"
-1659364084 1 0.505882984121589 0.156095932059718 "F" "XY" "Paternal" "SAY" "SA & EPI" 0.0393773259478621 0 0.0251649522338994 0 "YM_FD_SAII" "DOM"
-1659364084 1 0.505882984121589 0 "M" "I" "Maternal" "AM" "SD" 0.0393773259478621 0 0.0251649522338994 0 "YM_FD_SAII" "DOM"
-1659364084 1 0.505882984121589 0 "F" "I" "Maternal" "AM" "SD" 0.0393773259478621 0 0.0251649522338994 0 "YM_FD_SAII" "DOM"
-1659364084 1 0.505882984121589 0 "M" "I" "Paternal" "AM" "SD" 0.0393773259478621 0 0.0251649522338994 0 "YM_FD_SAII" "DOM"
-1659364084 1 0.505882984121589 0 "F" "I" "Paternal" "AM" "SD" 0.0393773259478621 0 0.0251649522338994 0 "YM_FD_SAII" "DOM"
-1659364084 1 0.505882984121589 0 "M" "I" "Maternal" "SAI" "SA & EPI" 0.0393773259478621 0 0.0251649522338994 0 "YM_FD_SAII" "DOM"
-1659364084 1 0.505882984121589 0 "F" "I" "Maternal" "SAI" "SA & EPI" 0.0393773259478621 0 0.0251649522338994 0 "YM_FD_SAII" "DOM"
-1659364084 1 0.505882984121589 0 "M" "I" "Paternal" "SAI" "SA & EPI" 0.0393773259478621 0 0.0251649522338994 0 "YM_FD_SAII" "DOM"
-1659364084 1 0.505882984121589 0 "F" "I" "Paternal" "SAI" "SA & EPI" 0.0393773259478621 0 0.0251649522338994 0 "YM_FD_SAII" "DOM"
-1659364084 1 0.505882984121589 0 "M" "II" "Maternal" "FD" "SD" 0.0393773259478621 0 0.0251649522338994 0 "YM_FD_SAII" "DOM"
-1659364084 1 0.505882984121589 4.17732503558774e-320 "F" "II" "Maternal" "FD" "SD" 0.0393773259478621 0 0.0251649522338994 0 "YM_FD_SAII" "DOM"
-1659364084 1 0.505882984121589 0 "M" "II" "Paternal" "FD" "SD" 0.0393773259478621 0 0.0251649522338994 0 "YM_FD_SAII" "DOM"
-1659364084 1 0.505882984121589 0 "F" "II" "Paternal" "FD" "SD" 0.0393773259478621 0 0.0251649522338994 0 "YM_FD_SAII" "DOM"
-1659364084 1 0.505882984121589 0.237989796961609 "M" "II" "Maternal" "SAII" "SA & EPI" 0.0393773259478621 0 0.0251649522338994 0 "YM_FD_SAII" "DOM"
-1659364084 1 0.505882984121589 0.238921905047497 "F" "II" "Maternal" "SAII" "SA & EPI" 0.0393773259478621 0 0.0251649522338994 0 "YM_FD_SAII" "DOM"
-1659364084 1 0.505882984121589 0.23482072407032 "M" "II" "Paternal" "SAII" "SA & EPI" 0.0393773259478621 0 0.0251649522338994 0 "YM_FD_SAII" "DOM"
-1659364084 1 0.505882984121589 0.235777667163367 "F" "II" "Paternal" "SAII" "SA & EPI" 0.0393773259478621 0 0.0251649522338994 0 "YM_FD_SAII" "DOM"
-1659364084 1 0.505882984121589 0.12647074603039 "M" "III" "Maternal" "EPI" "SA & EPI" 0.0393773259478621 0 0.0251649522338994 0 "YM_FD_SAII" "DOM"
-1659364084 1 0.505882984121589 0.125297281160748 "F" "III" "Maternal" "EPI" "SA & EPI" 0.0393773259478621 0 0.0251649522338994 0 "YM_FD_SAII" "DOM"
-1659364084 1 0.505882984121589 0.12647074603039 "M" "III" "Paternal" "EPI" "SA & EPI" 0.0393773259478621 0 0.0251649522338994 0 "YM_FD_SAII" "DOM"
-1659364084 1 0.505882984121589 0.125297281160748 "F" "III" "Paternal" "EPI" "SA & EPI" 0.0393773259478621 0 0.0251649522338994 0 "YM_FD_SAII" "DOM"
554001751 1 0.502920980314167 1.10281877907388e-106 "M" "XY" "Maternal" "YM" "SD" 0.0382405283860862 0 0.0387402227031998 0 "YM_FD_SAII" "DOM"
554001751 1 0.502920980314167 1.09690271809267e-106 "F" "XY" "Maternal" "YM" "SD" 0.0382405283860862 0 0.0387402227031998 0 "YM_FD_SAII" "DOM"
554001751 1 0.502920980314167 0.502920980314167 "M" "XY" "Paternal" "YM" "SD" 0.0382405283860862 0 0.0387402227031998 0 "YM_FD_SAII" "DOM"
554001751 1 0.502920980314167 1.1054200807739e-106 "F" "XY" "Paternal" "YM" "SD" 0.0382405283860862 0 0.0387402227031998 0 "YM_FD_SAII" "DOM"
554001751 1 0.502920980314167 0.158728893256163 "M" "XY" "Maternal" "SAY" "SA & EPI" 0.0382405283860862 0 0.0387402227031998 0 "YM_FD_SAII" "DOM"
554001751 1 0.502920980314167 0.155430305956476 "F" "XY" "Maternal" "SAY" "SA & EPI" 0.0382405283860862 0 0.0387402227031998 0 "YM_FD_SAII" "DOM"
554001751 1 0.502920980314167 0.363377560924318 "M" "XY" "Paternal" "SAY" "SA & EPI" 0.0382405283860862 0 0.0387402227031998 0 "YM_FD_SAII" "DOM"
554001751 1 0.502920980314167 0.159312795909474 "F" "XY" "Paternal" "SAY" "SA & EPI" 0.0382405283860862 0 0.0387402227031998 0 "YM_FD_SAII" "DOM"
554001751 1 0.502920980314167 0 "M" "I" "Maternal" "AM" "SD" 0.0382405283860862 0 0.0387402227031998 0 "YM_FD_SAII" "DOM"
554001751 1 0.502920980314167 0 "F" "I" "Maternal" "AM" "SD" 0.0382405283860862 0 0.0387402227031998 0 "YM_FD_SAII" "DOM"
554001751 1 0.502920980314167 0 "M" "I" "Paternal" "AM" "SD" 0.0382405283860862 0 0.0387402227031998 0 "YM_FD_SAII" "DOM"
554001751 1 0.502920980314167 0 "F" "I" "Paternal" "AM" "SD" 0.0382405283860862 0 0.0387402227031998 0 "YM_FD_SAII" "DOM"
554001751 1 0.502920980314167 0 "M" "I" "Maternal" "SAI" "SA & EPI" 0.0382405283860862 0 0.0387402227031998 0 "YM_FD_SAII" "DOM"
554001751 1 0.502920980314167 0 "F" "I" "Maternal" "SAI" "SA & EPI" 0.0382405283860862 0 0.0387402227031998 0 "YM_FD_SAII" "DOM"
554001751 1 0.502920980314167 0 "M" "I" "Paternal" "SAI" "SA & EPI" 0.0382405283860862 0 0.0387402227031998 0 "YM_FD_SAII" "DOM"
554001751 1 0.502920980314167 0 "F" "I" "Paternal" "SAI" "SA & EPI" 0.0382405283860862 0 0.0387402227031998 0 "YM_FD_SAII" "DOM"
554001751 1 0.502920980314167 0 "M" "II" "Maternal" "FD" "SD" 0.0382405283860862 0 0.0387402227031998 0 "YM_FD_SAII" "DOM"
554001751 1 0.502920980314167 2.21948669843776e-106 "F" "II" "Maternal" "FD" "SD" 0.0382405283860862 0 0.0387402227031998 0 "YM_FD_SAII" "DOM"
554001751 1 0.502920980314167 0 "M" "II" "Paternal" "FD" "SD" 0.0382405283860862 0 0.0387402227031998 0 "YM_FD_SAII" "DOM"
554001751 1 0.502920980314167 0 "F" "II" "Paternal" "FD" "SD" 0.0382405283860862 0 0.0387402227031998 0 "YM_FD_SAII" "DOM"
554001751 1 0.502920980314167 0.229300026453848 "M" "II" "Maternal" "SAII" "SA & EPI" 0.0382405283860862 0 0.0387402227031998 0 "YM_FD_SAII" "DOM"
554001751 1 0.502920980314167 0.234856379211149 "F" "II" "Maternal" "SAII" "SA & EPI" 0.0382405283860862 0 0.0387402227031998 0 "YM_FD_SAII" "DOM"
554001751 1 0.502920980314167 0.224475558791397 "M" "II" "Paternal" "SAII" "SA & EPI" 0.0382405283860862 0 0.0387402227031998 0 "YM_FD_SAII" "DOM"
554001751 1 0.502920980314167 0.230000812339181 "F" "II" "Paternal" "SAII" "SA & EPI" 0.0382405283860862 0 0.0387402227031998 0 "YM_FD_SAII" "DOM"
554001751 1 0.502920980314167 0.125730245078538 "M" "III" "Maternal" "EPI" "SA & EPI" 0.0382405283860862 0 0.0387402227031998 0 "YM_FD_SAII" "DOM"
554001751 1 0.502920980314167 0.126119591471626 "F" "III" "Maternal" "EPI" "SA & EPI" 0.0382405283860862 0 0.0387402227031998 0 "YM_FD_SAII" "DOM"
554001751 1 0.502920980314167 0.125730245078538 "M" "III" "Paternal" "EPI" "SA & EPI" 0.0382405283860862 0 0.0387402227031998 0 "YM_FD_SAII" "DOM"
554001751 1 0.502920980314167 0.126119591471626 "F" "III" "Paternal" "EPI" "SA & EPI" 0.0382405283860862 0 0.0387402227031998 0 "YM_FD_SAII" "DOM"
-1169745189 1 0.500016110285217 0.498090644768288 "M" "XY" "Maternal" "YM" "SD" 0.0140863723121583 0 0.0217295997659676 0 "YM_FD_SAII" "DOM"
-1169745189 1 0.500016110285217 0.501149682601276 "F" "XY" "Maternal" "YM" "SD" 0.0140863723121583 0 0.0217295997659676 0 "YM_FD_SAII" "DOM"
-1169745189 1 0.500016110285217 0.498105405443948 "M" "XY" "Paternal" "YM" "SD" 0.0140863723121583 0 0.0217295997659676 0 "YM_FD_SAII" "DOM"
-1169745189 1 0.500016110285217 0.501149712426031 "F" "XY" "Paternal" "YM" "SD" 0.0140863723121583 0 0.0217295997659676 0 "YM_FD_SAII" "DOM"
-1169745189 1 0.500016110285217 0.241508450929454 "M" "XY" "Maternal" "SAY" "SA & EPI" 0.0140863723121583 0 0.0217295997659676 0 "YM_FD_SAII" "DOM"
-1169745189 1 0.500016110285217 0.241223756623765 "F" "XY" "Maternal" "SAY" "SA & EPI" 0.0140863723121583 0 0.0217295997659676 0 "YM_FD_SAII" "DOM"
-1169745189 1 0.500016110285217 0.243267663840222 "M" "XY" "Paternal" "SAY" "SA & EPI" 0.0140863723121583 0 0.0217295997659676 0 "YM_FD_SAII" "DOM"
-1169745189 1 0.500016110285217 0.242992939586734 "F" "XY" "Paternal" "SAY" "SA & EPI" 0.0140863723121583 0 0.0217295997659676 0 "YM_FD_SAII" "DOM"
-1169745189 1 0.500016110285217 0 "M" "I" "Maternal" "AM" "SD" 0.0140863723121583 0 0.0217295997659676 0 "YM_FD_SAII" "DOM"
-1169745189 1 0.500016110285217 0 "F" "I" "Maternal" "AM" "SD" 0.0140863723121583 0 0.0217295997659676 0 "YM_FD_SAII" "DOM"
-1169745189 1 0.500016110285217 0 "M" "I" "Paternal" "AM" "SD" 0.0140863723121583 0 0.0217295997659676 0 "YM_FD_SAII" "DOM"
-1169745189 1 0.500016110285217 0 "F" "I" "Paternal" "AM" "SD" 0.0140863723121583 0 0.0217295997659676 0 "YM_FD_SAII" "DOM"
-1169745189 1 0.500016110285217 0 "M" "I" "Maternal" "SAI" "SA & EPI" 0.0140863723121583 0 0.0217295997659676 0 "YM_FD_SAII" "DOM"
-1169745189 1 0.500016110285217 0 "F" "I" "Maternal" "SAI" "SA & EPI" 0.0140863723121583 0 0.0217295997659676 0 "YM_FD_SAII" "DOM"
-1169745189 1 0.500016110285217 0 "M" "I" "Paternal" "SAI" "SA & EPI" 0.0140863723121583 0 0.0217295997659676 0 "YM_FD_SAII" "DOM"
-1169745189 1 0.500016110285217 0 "F" "I" "Paternal" "SAI" "SA & EPI" 0.0140863723121583 0 0.0217295997659676 0 "YM_FD_SAII" "DOM"
-1169745189 1 0.500016110285217 0 "M" "II" "Maternal" "FD" "SD" 0.0140863723121583 0 0.0217295997659676 0 "YM_FD_SAII" "DOM"
-1169745189 1 0.500016110285217 0.503079564165844 "F" "II" "Maternal" "FD" "SD" 0.0140863723121583 0 0.0217295997659676 0 "YM_FD_SAII" "DOM"
-1169745189 1 0.500016110285217 0 "M" "II" "Paternal" "FD" "SD" 0.0140863723121583 0 0.0217295997659676 0 "YM_FD_SAII" "DOM"
-1169745189 1 0.500016110285217 0 "F" "II" "Paternal" "FD" "SD" 0.0140863723121583 0 0.0217295997659676 0 "YM_FD_SAII" "DOM"
-1169745189 1 0.500016110285217 0.194491639615449 "M" "II" "Maternal" "SAII" "SA & EPI" 0.0140863723121583 0 0.0217295997659676 0 "YM_FD_SAII" "DOM"
-1169745189 1 0.500016110285217 0.325104766574647 "F" "II" "Maternal" "SAII" "SA & EPI" 0.0140863723121583 0 0.0217295997659676 0 "YM_FD_SAII" "DOM"
-1169745189 1 0.500016110285217 0.192008780596401 "M" "II" "Paternal" "SAII" "SA & EPI" 0.0140863723121583 0 0.0217295997659676 0 "YM_FD_SAII" "DOM"
-1169745189 1 0.500016110285217 0.195643758151712 "F" "II" "Paternal" "SAII" "SA & EPI" 0.0140863723121583 0 0.0217295997659676 0 "YM_FD_SAII" "DOM"
-1169745189 1 0.500016110285217 0.125004027571311 "M" "III" "Maternal" "EPI" "SA & EPI" 0.0140863723121583 0 0.0217295997659676 0 "YM_FD_SAII" "DOM"
-1169745189 1 0.500016110285217 0.125771750826498 "F" "III" "Maternal" "EPI" "SA & EPI" 0.0140863723121583 0 0.0217295997659676 0 "YM_FD_SAII" "DOM"
-1169745189 1 0.500016110285217 0.125004027571311 "M" "III" "Paternal" "EPI" "SA & EPI" 0.0140863723121583 0 0.0217295997659676 0 "YM_FD_SAII" "DOM"
-1169745189 1 0.500016110285217 0.125771750826498 "F" "III" "Paternal" "EPI" "SA & EPI" 0.0140863723121583 0 0.0217295997659676 0 "YM_FD_SAII" "DOM"
-2042316651 1 0.499106569145217 0.465700664793864 "M" "XY" "Maternal" "YM" "SD" 0.000942035205662251 0 0.00542551612015814 0 "YM_FD_SAII" "DOM"
-2042316651 1 0.499106569145217 0.467747515005113 "F" "XY" "Maternal" "YM" "SD" 0.000942035205662251 0 0.00542551612015814 0 "YM_FD_SAII" "DOM"
-2042316651 1 0.499106569145217 0.469891643982361 "M" "XY" "Paternal" "YM" "SD" 0.000942035205662251 0 0.00542551612015814 0 "YM_FD_SAII" "DOM"
-2042316651 1 0.499106569145217 0.467747881157074 "F" "XY" "Paternal" "YM" "SD" 0.000942035205662251 0 0.00542551612015814 0 "YM_FD_SAII" "DOM"
-2042316651 1 0.499106569145217 0.248960356856905 "M" "XY" "Maternal" "SAY" "SA & EPI" 0.000942035205662251 0 0.00542551612015814 0 "YM_FD_SAII" "DOM"
-2042316651 1 0.499106569145217 0.249936731986139 "F" "XY" "Maternal" "SAY" "SA & EPI" 0.000942035205662251 0 0.00542551612015814 0 "YM_FD_SAII" "DOM"
-2042316651 1 0.499106569145217 0.249079592542451 "M" "XY" "Paternal" "SAY" "SA & EPI" 0.000942035205662251 0 0.00542551612015814 0 "YM_FD_SAII" "DOM"
-2042316651 1 0.499106569145217 0.25005477637211 "F" "XY" "Paternal" "SAY" "SA & EPI" 0.000942035205662251 0 0.00542551612015814 0 "YM_FD_SAII" "DOM"
-2042316651 1 0.499106569145217 0 "M" "I" "Maternal" "AM" "SD" 0.000942035205662251 0 0.00542551612015814 0 "YM_FD_SAII" "DOM"
-2042316651 1 0.499106569145217 0 "F" "I" "Maternal" "AM" "SD" 0.000942035205662251 0 0.00542551612015814 0 "YM_FD_SAII" "DOM"
-2042316651 1 0.499106569145217 0 "M" "I" "Paternal" "AM" "SD" 0.000942035205662251 0 0.00542551612015814 0 "YM_FD_SAII" "DOM"
-2042316651 1 0.499106569145217 0 "F" "I" "Paternal" "AM" "SD" 0.000942035205662251 0 0.00542551612015814 0 "YM_FD_SAII" "DOM"
-2042316651 1 0.499106569145217 0 "M" "I" "Maternal" "SAI" "SA & EPI" 0.000942035205662251 0 0.00542551612015814 0 "YM_FD_SAII" "DOM"
-2042316651 1 0.499106569145217 0 "F" "I" "Maternal" "SAI" "SA & EPI" 0.000942035205662251 0 0.00542551612015814 0 "YM_FD_SAII" "DOM"
-2042316651 1 0.499106569145217 0 "M" "I" "Paternal" "SAI" "SA & EPI" 0.000942035205662251 0 0.00542551612015814 0 "YM_FD_SAII" "DOM"
-2042316651 1 0.499106569145217 0 "F" "I" "Paternal" "SAI" "SA & EPI" 0.000942035205662251 0 0.00542551612015814 0 "YM_FD_SAII" "DOM"
-2042316651 1 0.499106569145217 0 "M" "II" "Maternal" "FD" "SD" 0.000942035205662251 0 0.00542551612015814 0 "YM_FD_SAII" "DOM"
-2042316651 1 0.499106569145217 0.499055260389261 "F" "II" "Maternal" "FD" "SD" 0.000942035205662251 0 0.00542551612015814 0 "YM_FD_SAII" "DOM"
-2042316651 1 0.499106569145217 0 "M" "II" "Paternal" "FD" "SD" 0.000942035205662251 0 0.00542551612015814 0 "YM_FD_SAII" "DOM"
-2042316651 1 0.499106569145217 0 "F" "II" "Paternal" "FD" "SD" 0.000942035205662251 0 0.00542551612015814 0 "YM_FD_SAII" "DOM"
-2042316651 1 0.499106569145217 0.236647612946283 "M" "II" "Maternal" "SAII" "SA & EPI" 0.000942035205662251 0 0.00542551612015814 0 "YM_FD_SAII" "DOM"
-2042316651 1 0.499106569145217 0.271555510643886 "F" "II" "Maternal" "SAII" "SA & EPI" 0.000942035205662251 0 0.00542551612015814 0 "YM_FD_SAII" "DOM"
-2042316651 1 0.499106569145217 0.235977798856184 "M" "II" "Paternal" "SAII" "SA & EPI" 0.000942035205662251 0 0.00542551612015814 0 "YM_FD_SAII" "DOM"
-2042316651 1 0.499106569145217 0.237683974267332 "F" "II" "Paternal" "SAII" "SA & EPI" 0.000942035205662251 0 0.00542551612015814 0 "YM_FD_SAII" "DOM"
-2042316651 1 0.499106569145217 0.124776642286295 "M" "III" "Maternal" "EPI" "SA & EPI" 0.000942035205662251 0 0.00542551612015814 0 "YM_FD_SAII" "DOM"
-2042316651 1 0.499106569145217 0.125325152471175 "F" "III" "Maternal" "EPI" "SA & EPI" 0.000942035205662251 0 0.00542551612015814 0 "YM_FD_SAII" "DOM"
-2042316651 1 0.499106569145217 0.124776642286295 "M" "III" "Paternal" "EPI" "SA & EPI" 0.000942035205662251 0 0.00542551612015814 0 "YM_FD_SAII" "DOM"
-2042316651 1 0.499106569145217 0.125325152471175 "F" "III" "Paternal" "EPI" "SA & EPI" 0.000942035205662251 0 0.00542551612015814 0 "YM_FD_SAII" "DOM"
776515600 1 0.507007059911009 1.64869706017224e-320 "M" "XY" "Maternal" "YM" "SD" 0.0495133847696707 0 0.0342727424227633 0 "YM_FD_SAII" "DOM"
776515600 1 0.507007059911009 1.65314365098481e-320 "F" "XY" "Maternal" "YM" "SD" 0.0495133847696707 0 0.0342727424227633 0 "YM_FD_SAII" "DOM"
776515600 1 0.507007059911009 0.507007059911009 "M" "XY" "Paternal" "YM" "SD" 0.0495133847696707 0 0.0342727424227633 0 "YM_FD_SAII" "DOM"
776515600 1 0.507007059911009 1.6734003424643e-320 "F" "XY" "Paternal" "YM" "SD" 0.0495133847696707 0 0.0342727424227633 0 "YM_FD_SAII" "DOM"
776515600 1 0.507007059911009 0.140006027536489 "M" "XY" "Maternal" "SAY" "SA & EPI" 0.0495133847696707 0 0.0342727424227633 0 "YM_FD_SAII" "DOM"
776515600 1 0.507007059911009 0.134416068837412 "F" "XY" "Maternal" "SAY" "SA & EPI" 0.0495133847696707 0 0.0342727424227633 0 "YM_FD_SAII" "DOM"
776515600 1 0.507007059911009 0.385718173978964 "M" "XY" "Paternal" "SAY" "SA & EPI" 0.0495133847696707 0 0.0342727424227633 0 "YM_FD_SAII" "DOM"
776515600 1 0.507007059911009 0.138965644116996 "F" "XY" "Paternal" "SAY" "SA & EPI" 0.0495133847696707 0 0.0342727424227633 0 "YM_FD_SAII" "DOM"
776515600 1 0.507007059911009 0 "M" "I" "Maternal" "AM" "SD" 0.0495133847696707 0 0.0342727424227633 0 "YM_FD_SAII" "DOM"
776515600 1 0.507007059911009 0 "F" "I" "Maternal" "AM" "SD" 0.0495133847696707 0 0.0342727424227633 0 "YM_FD_SAII" "DOM"
776515600 1 0.507007059911009 0 "M" "I" "Paternal" "AM" "SD" 0.0495133847696707 0 0.0342727424227633 0 "YM_FD_SAII" "DOM"
776515600 1 0.507007059911009 0 "F" "I" "Paternal" "AM" "SD" 0.0495133847696707 0 0.0342727424227633 0 "YM_FD_SAII" "DOM"
776515600 1 0.507007059911009 0 "M" "I" "Maternal" "SAI" "SA & EPI" 0.0495133847696707 0 0.0342727424227633 0 "YM_FD_SAII" "DOM"
776515600 1 0.507007059911009 0 "F" "I" "Maternal" "SAI" "SA & EPI" 0.0495133847696707 0 0.0342727424227633 0 "YM_FD_SAII" "DOM"
776515600 1 0.507007059911009 0 "M" "I" "Paternal" "SAI" "SA & EPI" 0.0495133847696707 0 0.0342727424227633 0 "YM_FD_SAII" "DOM"
776515600 1 0.507007059911009 0 "F" "I" "Paternal" "SAI" "SA & EPI" 0.0495133847696707 0 0.0342727424227633 0 "YM_FD_SAII" "DOM"
776515600 1 0.507007059911009 0 "M" "II" "Maternal" "FD" "SD" 0.0495133847696707 0 0.0342727424227633 0 "YM_FD_SAII" "DOM"
776515600 1 0.507007059911009 3.36458704817889e-320 "F" "II" "Maternal" "FD" "SD" 0.0495133847696707 0 0.0342727424227633 0 "YM_FD_SAII" "DOM"
776515600 1 0.507007059911009 0 "M" "II" "Paternal" "FD" "SD" 0.0495133847696707 0 0.0342727424227633 0 "YM_FD_SAII" "DOM"
776515600 1 0.507007059911009 0 "F" "II" "Paternal" "FD" "SD" 0.0495133847696707 0 0.0342727424227633 0 "YM_FD_SAII" "DOM"
776515600 1 0.507007059911009 0.233531895909221 "M" "II" "Maternal" "SAII" "SA & EPI" 0.0495133847696707 0 0.0342727424227633 0 "YM_FD_SAII" "DOM"
776515600 1 0.507007059911009 0.235868496398518 "F" "II" "Maternal" "SAII" "SA & EPI" 0.0495133847696707 0 0.0342727424227633 0 "YM_FD_SAII" "DOM"
776515600 1 0.507007059911009 0.229220748635998 "M" "II" "Paternal" "SAII" "SA & EPI" 0.0495133847696707 0 0.0342727424227633 0 "YM_FD_SAII" "DOM"
776515600 1 0.507007059911009 0.231581921652792 "F" "II" "Paternal" "SAII" "SA & EPI" 0.0495133847696707 0 0.0342727424227633 0 "YM_FD_SAII" "DOM"
776515600 1 0.507007059911009 0.126751764977744 "M" "III" "Maternal" "EPI" "SA & EPI" 0.0495133847696707 0 0.0342727424227633 0 "YM_FD_SAII" "DOM"
776515600 1 0.507007059911009 0.125697341210001 "F" "III" "Maternal" "EPI" "SA & EPI" 0.0495133847696707 0 0.0342727424227633 0 "YM_FD_SAII" "DOM"
776515600 1 0.507007059911009 0.126751764977744 "M" "III" "Paternal" "EPI" "SA & EPI" 0.0495133847696707 0 0.0342727424227633 0 "YM_FD_SAII" "DOM"
776515600 1 0.507007059911009 0.125697341210001 "F" "III" "Paternal" "EPI" "SA & EPI" 0.0495133847696707 0 0.0342727424227633 0 "YM_FD_SAII" "DOM"
-1385412723 1 0.506274239927843 2.2830773494324e-320 "M" "XY" "Maternal" "YM" "SD" 0.0346142565947957 0 0.0165702720521949 0 "YM_FD_SAII" "DOM"
-1385412723 1 0.506274239927843 2.25244527939024e-320 "F" "XY" "Maternal" "YM" "SD" 0.0346142565947957 0 0.0165702720521949 0 "YM_FD_SAII" "DOM"
-1385412723 1 0.506274239927843 0.506274239927843 "M" "XY" "Paternal" "YM" "SD" 0.0346142565947957 0 0.0165702720521949 0 "YM_FD_SAII" "DOM"
-1385412723 1 0.506274239927843 2.26479692053627e-320 "F" "XY" "Paternal" "YM" "SD" 0.0346142565947957 0 0.0165702720521949 0 "YM_FD_SAII" "DOM"
-1385412723 1 0.506274239927843 0.167116532796481 "M" "XY" "Maternal" "SAY" "SA & EPI" 0.0346142565947957 0 0.0165702720521949 0 "YM_FD_SAII" "DOM"
-1385412723 1 0.506274239927843 0.161342324370608 "F" "XY" "Maternal" "SAY" "SA & EPI" 0.0346142565947957 0 0.0165702720521949 0 "YM_FD_SAII" "DOM"
-1385412723 1 0.506274239927843 0.358468823385512 "M" "XY" "Paternal" "SAY" "SA & EPI" 0.0346142565947957 0 0.0165702720521949 0 "YM_FD_SAII" "DOM"
-1385412723 1 0.506274239927843 0.164927348344568 "F" "XY" "Paternal" "SAY" "SA & EPI" 0.0346142565947957 0 0.0165702720521949 0 "YM_FD_SAII" "DOM"
-1385412723 1 0.506274239927843 0 "M" "I" "Maternal" "AM" "SD" 0.0346142565947957 0 0.0165702720521949 0 "YM_FD_SAII" "DOM"
-1385412723 1 0.506274239927843 0 "F" "I" "Maternal" "AM" "SD" 0.0346142565947957 0 0.0165702720521949 0 "YM_FD_SAII" "DOM"
-1385412723 1 0.506274239927843 0 "M" "I" "Paternal" "AM" "SD" 0.0346142565947957 0 0.0165702720521949 0 "YM_FD_SAII" "DOM"
-1385412723 1 0.506274239927843 0 "F" "I" "Paternal" "AM" "SD" 0.0346142565947957 0 0.0165702720521949 0 "YM_FD_SAII" "DOM"
-1385412723 1 0.506274239927843 0 "M" "I" "Maternal" "SAI" "SA & EPI" 0.0346142565947957 0 0.0165702720521949 0 "YM_FD_SAII" "DOM"
-1385412723 1 0.506274239927843 0 "F" "I" "Maternal" "SAI" "SA & EPI" 0.0346142565947957 0 0.0165702720521949 0 "YM_FD_SAII" "DOM"
-1385412723 1 0.506274239927843 0 "M" "I" "Paternal" "SAI" "SA & EPI" 0.0346142565947957 0 0.0165702720521949 0 "YM_FD_SAII" "DOM"
-1385412723 1 0.506274239927843 0 "F" "I" "Paternal" "SAI" "SA & EPI" 0.0346142565947957 0 0.0165702720521949 0 "YM_FD_SAII" "DOM"
-1385412723 1 0.506274239927843 0 "M" "II" "Maternal" "FD" "SD" 0.0346142565947957 0 0.0165702720521949 0 "YM_FD_SAII" "DOM"
-1385412723 1 0.506274239927843 4.5409573509269e-320 "F" "II" "Maternal" "FD" "SD" 0.0346142565947957 0 0.0165702720521949 0 "YM_FD_SAII" "DOM"
-1385412723 1 0.506274239927843 0 "M" "II" "Paternal" "FD" "SD" 0.0346142565947957 0 0.0165702720521949 0 "YM_FD_SAII" "DOM"
-1385412723 1 0.506274239927843 0 "F" "II" "Paternal" "FD" "SD" 0.0346142565947957 0 0.0165702720521949 0 "YM_FD_SAII" "DOM"
-1385412723 1 0.506274239927843 0.243076717860159 "M" "II" "Maternal" "SAII" "SA & EPI" 0.0346142565947957 0 0.0165702720521949 0 "YM_FD_SAII" "DOM"
-1385412723 1 0.506274239927843 0.241839568584434 "F" "II" "Maternal" "SAII" "SA & EPI" 0.0346142565947957 0 0.0165702720521949 0 "YM_FD_SAII" "DOM"
-1385412723 1 0.506274239927843 0.24098346720293 "M" "II" "Paternal" "SAII" "SA & EPI" 0.0346142565947957 0 0.0165702720521949 0 "YM_FD_SAII" "DOM"
-1385412723 1 0.506274239927843 0.239773418607595 "F" "II" "Paternal" "SAII" "SA & EPI" 0.0346142565947957 0 0.0165702720521949 0 "YM_FD_SAII" "DOM"
-1385412723 1 0.506274239927843 0.126568559981943 "M" "III" "Maternal" "EPI" "SA & EPI" 0.0346142565947957 0 0.0165702720521949 0 "YM_FD_SAII" "DOM"
-1385412723 1 0.506274239927843 0.124849440486771 "F" "III" "Maternal" "EPI" "SA & EPI" 0.0346142565947957 0 0.0165702720521949 0 "YM_FD_SAII" "DOM"
-1385412723 1 0.506274239927843 0.126568559981943 "M" "III" "Paternal" "EPI" "SA & EPI" 0.0346142565947957 0 0.0165702720521949 0 "YM_FD_SAII" "DOM"
-1385412723 1 0.506274239927843 0.124849440486771 "F" "III" "Paternal" "EPI" "SA & EPI" 0.0346142565947957 0 0.0165702720521949 0 "YM_FD_SAII" "DOM"
1345716118 1 0.511661374935185 2.27961888991151e-320 "M" "XY" "Maternal" "YM" "SD" 0.0467082461109385 0 0.00782616757787764 0 "YM_FD_SAII" "DOM"
1345716118 1 0.511661374935185 2.16944225088891e-320 "F" "XY" "Maternal" "YM" "SD" 0.0467082461109385 0 0.00782616757787764 0 "YM_FD_SAII" "DOM"
1345716118 1 0.511661374935185 0.511661374935185 "M" "XY" "Paternal" "YM" "SD" 0.0467082461109385 0 0.00782616757787764 0 "YM_FD_SAII" "DOM"
1345716118 1 0.511661374935185 2.19216927059761e-320 "F" "XY" "Paternal" "YM" "SD" 0.0467082461109385 0 0.00782616757787764 0 "YM_FD_SAII" "DOM"
1345716118 1 0.511661374935185 0.145938653452183 "M" "XY" "Maternal" "SAY" "SA & EPI" 0.0467082461109385 0 0.00782616757787764 0 "YM_FD_SAII" "DOM"
1345716118 1 0.511661374935185 0.13735292307526 "F" "XY" "Maternal" "SAY" "SA & EPI" 0.0467082461109385 0 0.00782616757787764 0 "YM_FD_SAII" "DOM"
1345716118 1 0.511661374935185 0.38483481367969 "M" "XY" "Paternal" "SAY" "SA & EPI" 0.0467082461109385 0 0.00782616757787764 0 "YM_FD_SAII" "DOM"
1345716118 1 0.511661374935185 0.141693887212734 "F" "XY" "Paternal" "SAY" "SA & EPI" 0.0467082461109385 0 0.00782616757787764 0 "YM_FD_SAII" "DOM"
1345716118 1 0.511661374935185 0 "M" "I" "Maternal" "AM" "SD" 0.0467082461109385 0 0.00782616757787764 0 "YM_FD_SAII" "DOM"
1345716118 1 0.511661374935185 0 "F" "I" "Maternal" "AM" "SD" 0.0467082461109385 0 0.00782616757787764 0 "YM_FD_SAII" "DOM"
1345716118 1 0.511661374935185 0 "M" "I" "Paternal" "AM" "SD" 0.0467082461109385 0 0.00782616757787764 0 "YM_FD_SAII" "DOM"
1345716118 1 0.511661374935185 0 "F" "I" "Paternal" "AM" "SD" 0.0467082461109385 0 0.00782616757787764 0 "YM_FD_SAII" "DOM"
1345716118 1 0.511661374935185 0 "M" "I" "Maternal" "SAI" "SA & EPI" 0.0467082461109385 0 0.00782616757787764 0 "YM_FD_SAII" "DOM"
1345716118 1 0.511661374935185 0 "F" "I" "Maternal" "SAI" "SA & EPI" 0.0467082461109385 0 0.00782616757787764 0 "YM_FD_SAII" "DOM"
1345716118 1 0.511661374935185 0 "M" "I" "Paternal" "SAI" "SA & EPI" 0.0467082461109385 0 0.00782616757787764 0 "YM_FD_SAII" "DOM"
1345716118 1 0.511661374935185 0 "F" "I" "Paternal" "SAI" "SA & EPI" 0.0467082461109385 0 0.00782616757787764 0 "YM_FD_SAII" "DOM"
1345716118 1 0.511661374935185 0 "M" "II" "Maternal" "FD" "SD" 0.0467082461109385 0 0.00782616757787764 0 "YM_FD_SAII" "DOM"
1345716118 1 0.511661374935185 4.38977326329948e-320 "F" "II" "Maternal" "FD" "SD" 0.0467082461109385 0 0.00782616757787764 0 "YM_FD_SAII" "DOM"
1345716118 1 0.511661374935185 0 "M" "II" "Paternal" "FD" "SD" 0.0467082461109385 0 0.00782616757787764 0 "YM_FD_SAII" "DOM"
1345716118 1 0.511661374935185 0 "F" "II" "Paternal" "FD" "SD" 0.0467082461109385 0 0.00782616757787764 0 "YM_FD_SAII" "DOM"
1345716118 1 0.511661374935185 0.250923385383694 "M" "II" "Maternal" "SAII" "SA & EPI" 0.0467082461109385 0 0.00782616757787764 0 "YM_FD_SAII" "DOM"
1345716118 1 0.511661374935185 0.24439778375867 "F" "II" "Maternal" "SAII" "SA & EPI" 0.0467082461109385 0 0.00782616757787764 0 "YM_FD_SAII" "DOM"
1345716118 1 0.511661374935185 0.249922744367874 "M" "II" "Paternal" "SAII" "SA & EPI" 0.0467082461109385 0 0.00782616757787764 0 "YM_FD_SAII" "DOM"
1345716118 1 0.511661374935185 0.243426893283128 "F" "II" "Paternal" "SAII" "SA & EPI" 0.0467082461109385 0 0.00782616757787764 0 "YM_FD_SAII" "DOM"
1345716118 1 0.511661374935185 0.127915343733779 "M" "III" "Maternal" "EPI" "SA & EPI" 0.0467082461109385 0 0.00782616757787764 0 "YM_FD_SAII" "DOM"
1345716118 1 0.511661374935185 0.124093986772631 "F" "III" "Maternal" "EPI" "SA & EPI" 0.0467082461109385 0 0.00782616757787764 0 "YM_FD_SAII" "DOM"
1345716118 1 0.511661374935185 0.127915343733779 "M" "III" "Paternal" "EPI" "SA & EPI" 0.0467082461109385 0 0.00782616757787764 0 "YM_FD_SAII" "DOM"
1345716118 1 0.511661374935185 0.124093986772631 "F" "III" "Paternal" "EPI" "SA & EPI" 0.0467082461109385 0 0.00782616757787764 0 "YM_FD_SAII" "DOM"
43653814 1 0.507896214262672 2.38683113505906e-320 "M" "XY" "Maternal" "YM" "SD" 0.0351343544083647 0 0.00968243289971724 0 "YM_FD_SAII" "DOM"
43653814 1 0.507896214262672 2.33297797966237e-320 "F" "XY" "Maternal" "YM" "SD" 0.0351343544083647 0 0.00968243289971724 0 "YM_FD_SAII" "DOM"
43653814 1 0.507896214262672 0.507896214262672 "M" "XY" "Paternal" "YM" "SD" 0.0351343544083647 0 0.00968243289971724 0 "YM_FD_SAII" "DOM"
43653814 1 0.507896214262672 2.34335335822503e-320 "F" "XY" "Paternal" "YM" "SD" 0.0351343544083647 0 0.00968243289971724 0 "YM_FD_SAII" "DOM"
43653814 1 0.507896214262672 0.166568883131651 "M" "XY" "Maternal" "SAY" "SA & EPI" 0.0351343544083647 0 0.00968243289971724 0 "YM_FD_SAII" "DOM"
43653814 1 0.507896214262672 0.159660347787702 "F" "XY" "Maternal" "SAY" "SA & EPI" 0.0351343544083647 0 0.00968243289971724 0 "YM_FD_SAII" "DOM"
43653814 1 0.507896214262672 0.360709003398134 "M" "XY" "Paternal" "SAY" "SA & EPI" 0.0351343544083647 0 0.00968243289971724 0 "YM_FD_SAII" "DOM"
43653814 1 0.507896214262672 0.16327065091034 "F" "XY" "Paternal" "SAY" "SA & EPI" 0.0351343544083647 0 0.00968243289971724 0 "YM_FD_SAII" "DOM"
43653814 1 0.507896214262672 0 "M" "I" "Maternal" "AM" "SD" 0.0351343544083647 0 0.00968243289971724 0 "YM_FD_SAII" "DOM"
43653814 1 0.507896214262672 0 "F" "I" "Maternal" "AM" "SD" 0.0351343544083647 0 0.00968243289971724 0 "YM_FD_SAII" "DOM"
43653814 1 0.507896214262672 0 "M" "I" "Paternal" "AM" "SD" 0.0351343544083647 0 0.00968243289971724 0 "YM_FD_SAII" "DOM"
43653814 1 0.507896214262672 0 "F" "I" "Paternal" "AM" "SD" 0.0351343544083647 0 0.00968243289971724 0 "YM_FD_SAII" "DOM"
43653814 1 0.507896214262672 0 "M" "I" "Maternal" "SAI" "SA & EPI" 0.0351343544083647 0 0.00968243289971724 0 "YM_FD_SAII" "DOM"
43653814 1 0.507896214262672 0 "F" "I" "Maternal" "SAI" "SA & EPI" 0.0351343544083647 0 0.00968243289971724 0 "YM_FD_SAII" "DOM"
43653814 1 0.507896214262672 0 "M" "I" "Paternal" "SAI" "SA & EPI" 0.0351343544083647 0 0.00968243289971724 0 "YM_FD_SAII" "DOM"
43653814 1 0.507896214262672 0 "F" "I" "Paternal" "SAI" "SA & EPI" 0.0351343544083647 0 0.00968243289971724 0 "YM_FD_SAII" "DOM"
43653814 1 0.507896214262672 0 "M" "II" "Maternal" "FD" "SD" 0.0351343544083647 0 0.00968243289971724 0 "YM_FD_SAII" "DOM"
43653814 1 0.507896214262672 4.69559989807521e-320 "F" "II" "Maternal" "FD" "SD" 0.0351343544083647 0 0.00968243289971724 0 "YM_FD_SAII" "DOM"
43653814 1 0.507896214262672 0 "M" "II" "Paternal" "FD" "SD" 0.0351343544083647 0 0.00968243289971724 0 "YM_FD_SAII" "DOM"
43653814 1 0.507896214262672 0 "F" "II" "Paternal" "FD" "SD" 0.0351343544083647 0 0.00968243289971724 0 "YM_FD_SAII" "DOM"
43653814 1 0.507896214262672 0.24794942938465 "M" "II" "Maternal" "SAII" "SA & EPI" 0.0351343544083647 0 0.00968243289971724 0 "YM_FD_SAII" "DOM"
43653814 1 0.507896214262672 0.244121157396483 "F" "II" "Maternal" "SAII" "SA & EPI" 0.0351343544083647 0 0.00968243289971724 0 "YM_FD_SAII" "DOM"
43653814 1 0.507896214262672 0.246720842724469 "M" "II" "Paternal" "SAII" "SA & EPI" 0.0351343544083647 0 0.00968243289971724 0 "YM_FD_SAII" "DOM"
43653814 1 0.507896214262672 0.242917232760331 "F" "II" "Paternal" "SAII" "SA & EPI" 0.0351343544083647 0 0.00968243289971724 0 "YM_FD_SAII" "DOM"
43653814 1 0.507896214262672 0.126974053565643 "M" "III" "Maternal" "EPI" "SA & EPI" 0.0351343544083647 0 0.00968243289971724 0 "YM_FD_SAII" "DOM"
43653814 1 0.507896214262672 0.124397380899525 "F" "III" "Maternal" "EPI" "SA & EPI" 0.0351343544083647 0 0.00968243289971724 0 "YM_FD_SAII" "DOM"
43653814 1 0.507896214262672 0.126974053565643 "M" "III" "Paternal" "EPI" "SA & EPI" 0.0351343544083647 0 0.00968243289971724 0 "YM_FD_SAII" "DOM"
43653814 1 0.507896214262672 0.124397380899525 "F" "III" "Paternal" "EPI" "SA & EPI" 0.0351343544083647 0 0.00968243289971724 0 "YM_FD_SAII" "DOM"
1101966736 1 0.504697186598769 3.43021267072077e-265 "M" "XY" "Maternal" "YM" "SD" 0.0297742240945809 0 0.0174395515001379 0 "YM_FD_SAII" "DOM"
1101966736 1 0.504697186598769 3.37198906558568e-265 "F" "XY" "Maternal" "YM" "SD" 0.0297742240945809 0 0.0174395515001379 0 "YM_FD_SAII" "DOM"
1101966736 1 0.504697186598769 0.504697186598769 "M" "XY" "Paternal" "YM" "SD" 0.0297742240945809 0 0.0174395515001379 0 "YM_FD_SAII" "DOM"
1101966736 1 0.504697186598769 3.38867928632524e-265 "F" "XY" "Paternal" "YM" "SD" 0.0297742240945809 0 0.0174395515001379 0 "YM_FD_SAII" "DOM"
1101966736 1 0.504697186598769 0.177071056269813 "M" "XY" "Maternal" "SAY" "SA & EPI" 0.0297742240945809 0 0.0174395515001379 0 "YM_FD_SAII" "DOM"
1101966736 1 0.504697186598769 0.172288579656588 "F" "XY" "Maternal" "SAY" "SA & EPI" 0.0297742240945809 0 0.0174395515001379 0 "YM_FD_SAII" "DOM"
1101966736 1 0.504697186598769 0.346634569947434 "M" "XY" "Paternal" "SAY" "SA & EPI" 0.0297742240945809 0 0.0174395515001379 0 "YM_FD_SAII" "DOM"
1101966736 1 0.504697186598769 0.175497773944016 "F" "XY" "Paternal" "SAY" "SA & EPI" 0.0297742240945809 0 0.0174395515001379 0 "YM_FD_SAII" "DOM"
1101966736 1 0.504697186598769 0 "M" "I" "Maternal" "AM" "SD" 0.0297742240945809 0 0.0174395515001379 0 "YM_FD_SAII" "DOM"
1101966736 1 0.504697186598769 0 "F" "I" "Maternal" "AM" "SD" 0.0297742240945809 0 0.0174395515001379 0 "YM_FD_SAII" "DOM"
1101966736 1 0.504697186598769 0 "M" "I" "Paternal" "AM" "SD" 0.0297742240945809 0 0.0174395515001379 0 "YM_FD_SAII" "DOM"
1101966736 1 0.504697186598769 0 "F" "I" "Paternal" "AM" "SD" 0.0297742240945809 0 0.0174395515001379 0 "YM_FD_SAII" "DOM"
1101966736 1 0.504697186598769 0 "M" "I" "Maternal" "SAI" "SA & EPI" 0.0297742240945809 0 0.0174395515001379 0 "YM_FD_SAII" "DOM"
1101966736 1 0.504697186598769 0 "F" "I" "Maternal" "SAI" "SA & EPI" 0.0297742240945809 0 0.0174395515001379 0 "YM_FD_SAII" "DOM"
1101966736 1 0.504697186598769 0 "M" "I" "Paternal" "SAI" "SA & EPI" 0.0297742240945809 0 0.0174395515001379 0 "YM_FD_SAII" "DOM"
1101966736 1 0.504697186598769 0 "F" "I" "Paternal" "SAI" "SA & EPI" 0.0297742240945809 0 0.0174395515001379 0 "YM_FD_SAII" "DOM"
1101966736 1 0.504697186598769 0 "M" "II" "Maternal" "FD" "SD" 0.0297742240945809 0 0.0174395515001379 0 "YM_FD_SAII" "DOM"
1101966736 1 0.504697186598769 6.79431987012723e-265 "F" "II" "Maternal" "FD" "SD" 0.0297742240945809 0 0.0174395515001379 0 "YM_FD_SAII" "DOM"
1101966736 1 0.504697186598769 0 "M" "II" "Paternal" "FD" "SD" 0.0297742240945809 0 0.0174395515001379 0 "YM_FD_SAII" "DOM"
1101966736 1 0.504697186598769 0 "F" "II" "Paternal" "FD" "SD" 0.0297742240945809 0 0.0174395515001379 0 "YM_FD_SAII" "DOM"
1101966736 1 0.504697186598769 0.241815849632082 "M" "II" "Maternal" "SAII" "SA & EPI" 0.0297742240945809 0 0.0174395515001379 0 "YM_FD_SAII" "DOM"
1101966736 1 0.504697186598769 0.241752004278578 "F" "II" "Maternal" "SAII" "SA & EPI" 0.0297742240945809 0 0.0174395515001379 0 "YM_FD_SAII" "DOM"
1101966736 1 0.504697186598769 0.239620085693895 "M" "II" "Paternal" "SAII" "SA & EPI" 0.0297742240945809 0 0.0174395515001379 0 "YM_FD_SAII" "DOM"
1101966736 1 0.504697186598769 0.2395750207659 "F" "II" "Paternal" "SAII" "SA & EPI" 0.0297742240945809 0 0.0174395515001379 0 "YM_FD_SAII" "DOM"
1101966736 1 0.504697186598769 0.126174296649693 "M" "III" "Maternal" "EPI" "SA & EPI" 0.0297742240945809 0 0.0174395515001379 0 "YM_FD_SAII" "DOM"
1101966736 1 0.504697186598769 0.125006067197332 "F" "III" "Maternal" "EPI" "SA & EPI" 0.0297742240945809 0 0.0174395515001379 0 "YM_FD_SAII" "DOM"
1101966736 1 0.504697186598769 0.126174296649693 "M" "III" "Paternal" "EPI" "SA & EPI" 0.0297742240945809 0 0.0174395515001379 0 "YM_FD_SAII" "DOM"
1101966736 1 0.504697186598769 0.125006067197332 "F" "III" "Paternal" "EPI" "SA & EPI" 0.0297742240945809 0 0.0174395515001379 0 "YM_FD_SAII" "DOM"
-617240803 1 0.499320052891347 0.497898653573085 "M" "XY" "Maternal" "YM" "SD" 0.0129304731381126 0 0.0252633661497384 0 "YM_FD_SAII" "DOM"
-617240803 1 0.499320052891347 0.50291165767437 "F" "XY" "Maternal" "YM" "SD" 0.0129304731381126 0 0.0252633661497384 0 "YM_FD_SAII" "DOM"
-617240803 1 0.499320052891347 0.497906712206526 "M" "XY" "Paternal" "YM" "SD" 0.0129304731381126 0 0.0252633661497384 0 "YM_FD_SAII" "DOM"
-617240803 1 0.499320052891347 0.502911677098404 "F" "XY" "Paternal" "YM" "SD" 0.0129304731381126 0 0.0252633661497384 0 "YM_FD_SAII" "DOM"
-617240803 1 0.499320052891347 0.241846560243666 "M" "XY" "Maternal" "SAY" "SA & EPI" 0.0129304731381126 0 0.0252633661497384 0 "YM_FD_SAII" "DOM"
-617240803 1 0.499320052891347 0.242654183645083 "F" "XY" "Maternal" "SAY" "SA & EPI" 0.0129304731381126 0 0.0252633661497384 0 "YM_FD_SAII" "DOM"
-617240803 1 0.499320052891347 0.243459394369923 "M" "XY" "Paternal" "SAY" "SA & EPI" 0.0129304731381126 0 0.0252633661497384 0 "YM_FD_SAII" "DOM"
-617240803 1 0.499320052891347 0.244282609440768 "F" "XY" "Paternal" "SAY" "SA & EPI" 0.0129304731381126 0 0.0252633661497384 0 "YM_FD_SAII" "DOM"
-617240803 1 0.499320052891347 0 "M" "I" "Maternal" "AM" "SD" 0.0129304731381126 0 0.0252633661497384 0 "YM_FD_SAII" "DOM"
-617240803 1 0.499320052891347 0 "F" "I" "Maternal" "AM" "SD" 0.0129304731381126 0 0.0252633661497384 0 "YM_FD_SAII" "DOM"
-617240803 1 0.499320052891347 0 "M" "I" "Paternal" "AM" "SD" 0.0129304731381126 0 0.0252633661497384 0 "YM_FD_SAII" "DOM"
-617240803 1 0.499320052891347 0 "F" "I" "Paternal" "AM" "SD" 0.0129304731381126 0 0.0252633661497384 0 "YM_FD_SAII" "DOM"
-617240803 1 0.499320052891347 0 "M" "I" "Maternal" "SAI" "SA & EPI" 0.0129304731381126 0 0.0252633661497384 0 "YM_FD_SAII" "DOM"
-617240803 1 0.499320052891347 0 "F" "I" "Maternal" "SAI" "SA & EPI" 0.0129304731381126 0 0.0252633661497384 0 "YM_FD_SAII" "DOM"
-617240803 1 0.499320052891347 0 "M" "I" "Paternal" "SAI" "SA & EPI" 0.0129304731381126 0 0.0252633661497384 0 "YM_FD_SAII" "DOM"
-617240803 1 0.499320052891347 0 "F" "I" "Paternal" "SAI" "SA & EPI" 0.0129304731381126 0 0.0252633661497384 0 "YM_FD_SAII" "DOM"
-617240803 1 0.499320052891347 0 "M" "II" "Maternal" "FD" "SD" 0.0129304731381126 0 0.0252633661497384 0 "YM_FD_SAII" "DOM"
-617240803 1 0.499320052891347 0.504343315895821 "F" "II" "Maternal" "FD" "SD" 0.0129304731381126 0 0.0252633661497384 0 "YM_FD_SAII" "DOM"
-617240803 1 0.499320052891347 0 "M" "II" "Paternal" "FD" "SD" 0.0129304731381126 0 0.0252633661497384 0 "YM_FD_SAII" "DOM"
-617240803 1 0.499320052891347 0 "F" "II" "Paternal" "FD" "SD" 0.0129304731381126 0 0.0252633661497384 0 "YM_FD_SAII" "DOM"
-617240803 1 0.499320052891347 0.185627607017359 "M" "II" "Maternal" "SAII" "SA & EPI" 0.0129304731381126 0 0.0252633661497384 0 "YM_FD_SAII" "DOM"
-617240803 1 0.499320052891347 0.3353419389888 "F" "II" "Maternal" "SAII" "SA & EPI" 0.0129304731381126 0 0.0252633661497384 0 "YM_FD_SAII" "DOM"
-617240803 1 0.499320052891347 0.18281487677214 "M" "II" "Paternal" "SAII" "SA & EPI" 0.0129304731381126 0 0.0252633661497384 0 "YM_FD_SAII" "DOM"
-617240803 1 0.499320052891347 0.187443535550905 "F" "II" "Paternal" "SAII" "SA & EPI" 0.0129304731381126 0 0.0252633661497384 0 "YM_FD_SAII" "DOM"
-617240803 1 0.499320052891347 0.124830013222813 "M" "III" "Maternal" "EPI" "SA & EPI" 0.0129304731381126 0 0.0252633661497384 0 "YM_FD_SAII" "DOM"
-617240803 1 0.499320052891347 0.126086846888016 "F" "III" "Maternal" "EPI" "SA & EPI" 0.0129304731381126 0 0.0252633661497384 0 "YM_FD_SAII" "DOM"
-617240803 1 0.499320052891347 0.124830013222813 "M" "III" "Paternal" "EPI" "SA & EPI" 0.0129304731381126 0 0.0252633661497384 0 "YM_FD_SAII" "DOM"
-617240803 1 0.499320052891347 0.126086846888016 "F" "III" "Paternal" "EPI" "SA & EPI" 0.0129304731381126 0 0.0252633661497384 0 "YM_FD_SAII" "DOM"
-897149005 1 0.513663846641137 9.36748464515003e-321 "M" "XY" "Maternal" "YM" "SD" 0.0479385004728101 0 0.000547466508578509 0 "YM_FD_SAII" "DOM"
-897149005 1 0.513663846641137 8.99199475431069e-321 "F" "XY" "Maternal" "YM" "SD" 0.0479385004728101 0 0.000547466508578509 0 "YM_FD_SAII" "DOM"
-897149005 1 0.513663846641137 0.513663846641137 "M" "XY" "Paternal" "YM" "SD" 0.0479385004728101 0 0.000547466508578509 0 "YM_FD_SAII" "DOM"
-897149005 1 0.513663846641137 9.03152000597799e-321 "F" "XY" "Paternal" "YM" "SD" 0.0479385004728101 0 0.000547466508578509 0 "YM_FD_SAII" "DOM"
-897149005 1 0.513663846641137 0.144434295401322 "M" "XY" "Maternal" "SAY" "SA & EPI" 0.0479385004728101 0 0.000547466508578509 0 "YM_FD_SAII" "DOM"
-897149005 1 0.513663846641137 0.134737092257164 "F" "XY" "Maternal" "SAY" "SA & EPI" 0.0479385004728101 0 0.000547466508578509 0 "YM_FD_SAII" "DOM"
-897149005 1 0.513663846641137 0.388322378900904 "M" "XY" "Paternal" "SAY" "SA & EPI" 0.0479385004728101 0 0.000547466508578509 0 "YM_FD_SAII" "DOM"
-897149005 1 0.513663846641137 0.13912754558372 "F" "XY" "Paternal" "SAY" "SA & EPI" 0.0479385004728101 0 0.000547466508578509 0 "YM_FD_SAII" "DOM"
-897149005 1 0.513663846641137 0 "M" "I" "Maternal" "AM" "SD" 0.0479385004728101 0 0.000547466508578509 0 "YM_FD_SAII" "DOM"
-897149005 1 0.513663846641137 0 "F" "I" "Maternal" "AM" "SD" 0.0479385004728101 0 0.000547466508578509 0 "YM_FD_SAII" "DOM"
-897149005 1 0.513663846641137 0 "M" "I" "Paternal" "AM" "SD" 0.0479385004728101 0 0.000547466508578509 0 "YM_FD_SAII" "DOM"
-897149005 1 0.513663846641137 0 "F" "I" "Paternal" "AM" "SD" 0.0479385004728101 0 0.000547466508578509 0 "YM_FD_SAII" "DOM"
-897149005 1 0.513663846641137 0 "M" "I" "Maternal" "SAI" "SA & EPI" 0.0479385004728101 0 0.000547466508578509 0 "YM_FD_SAII" "DOM"
-897149005 1 0.513663846641137 0 "F" "I" "Maternal" "SAI" "SA & EPI" 0.0479385004728101 0 0.000547466508578509 0 "YM_FD_SAII" "DOM"
-897149005 1 0.513663846641137 0 "M" "I" "Paternal" "SAI" "SA & EPI" 0.0479385004728101 0 0.000547466508578509 0 "YM_FD_SAII" "DOM"
-897149005 1 0.513663846641137 0 "F" "I" "Paternal" "SAI" "SA & EPI" 0.0479385004728101 0 0.000547466508578509 0 "YM_FD_SAII" "DOM"
-897149005 1 0.513663846641137 0 "M" "II" "Maternal" "FD" "SD" 0.0479385004728101 0 0.000547466508578509 0 "YM_FD_SAII" "DOM"
-897149005 1 0.513663846641137 1.81322092023737e-320 "F" "II" "Maternal" "FD" "SD" 0.0479385004728101 0 0.000547466508578509 0 "YM_FD_SAII" "DOM"
-897149005 1 0.513663846641137 0 "M" "II" "Paternal" "FD" "SD" 0.0479385004728101 0 0.000547466508578509 0 "YM_FD_SAII" "DOM"
-897149005 1 0.513663846641137 0 "F" "II" "Paternal" "FD" "SD" 0.0479385004728101 0 0.000547466508578509 0 "YM_FD_SAII" "DOM"
-897149005 1 0.513663846641137 0.255865144954008 "M" "II" "Maternal" "SAII" "SA & EPI" 0.0479385004728101 0 0.000547466508578509 0 "YM_FD_SAII" "DOM"
-897149005 1 0.513663846641137 0.246322981644767 "F" "II" "Maternal" "SAII" "SA & EPI" 0.0479385004728101 0 0.000547466508578509 0 "YM_FD_SAII" "DOM"
-897149005 1 0.513663846641137 0.255794842594524 "M" "II" "Paternal" "SAII" "SA & EPI" 0.0479385004728101 0 0.000547466508578509 0 "YM_FD_SAII" "DOM"
-897149005 1 0.513663846641137 0.246255319573982 "F" "II" "Paternal" "SAII" "SA & EPI" 0.0479385004728101 0 0.000547466508578509 0 "YM_FD_SAII" "DOM"
-897149005 1 0.513663846641137 0.128415961660281 "M" "III" "Maternal" "EPI" "SA & EPI" 0.0479385004728101 0 0.000547466508578509 0 "YM_FD_SAII" "DOM"
-897149005 1 0.513663846641137 0.123592894688974 "F" "III" "Maternal" "EPI" "SA & EPI" 0.0479385004728101 0 0.000547466508578509 0 "YM_FD_SAII" "DOM"
-897149005 1 0.513663846641137 0.128415961660281 "M" "III" "Paternal" "EPI" "SA & EPI" 0.0479385004728101 0 0.000547466508578509 0 "YM_FD_SAII" "DOM"
-897149005 1 0.513663846641137 0.123592894688974 "F" "III" "Paternal" "EPI" "SA & EPI" 0.0479385004728101 0 0.000547466508578509 0 "YM_FD_SAII" "DOM"
550954902 1 0.495810087151339 0.495387281367045 "M" "XY" "Maternal" "YM" "SD" 0.00615896219387651 0 0.0492553779971786 0 "YM_FD_SAII" "DOM"
550954902 1 0.495810087151339 0.512335678200924 "F" "XY" "Maternal" "YM" "SD" 0.00615896219387651 0 0.0492553779971786 0 "YM_FD_SAII" "DOM"
550954902 1 0.495810087151339 0.495387997496868 "M" "XY" "Paternal" "YM" "SD" 0.00615896219387651 0 0.0492553779971786 0 "YM_FD_SAII" "DOM"
550954902 1 0.495810087151339 0.512335682898099 "F" "XY" "Paternal" "YM" "SD" 0.00615896219387651 0 0.0492553779971786 0 "YM_FD_SAII" "DOM"
550954902 1 0.495810087151339 0.244146853600627 "M" "XY" "Maternal" "SAY" "SA & EPI" 0.00615896219387651 0 0.0492553779971786 0 "YM_FD_SAII" "DOM"
550954902 1 0.495810087151339 0.251710635209951 "F" "XY" "Maternal" "SAY" "SA & EPI" 0.00615896219387651 0 0.0492553779971786 0 "YM_FD_SAII" "DOM"
550954902 1 0.495810087151339 0.244910130100509 "M" "XY" "Paternal" "SAY" "SA & EPI" 0.00615896219387651 0 0.0492553779971786 0 "YM_FD_SAII" "DOM"
550954902 1 0.495810087151339 0.252499953047574 "F" "XY" "Paternal" "SAY" "SA & EPI" 0.00615896219387651 0 0.0492553779971786 0 "YM_FD_SAII" "DOM"
550954902 1 0.495810087151339 0 "M" "I" "Maternal" "AM" "SD" 0.00615896219387651 0 0.0492553779971786 0 "YM_FD_SAII" "DOM"
550954902 1 0.495810087151339 0 "F" "I" "Maternal" "AM" "SD" 0.00615896219387651 0 0.0492553779971786 0 "YM_FD_SAII" "DOM"
550954902 1 0.495810087151339 0 "M" "I" "Paternal" "AM" "SD" 0.00615896219387651 0 0.0492553779971786 0 "YM_FD_SAII" "DOM"
550954902 1 0.495810087151339 0 "F" "I" "Paternal" "AM" "SD" 0.00615896219387651 0 0.0492553779971786 0 "YM_FD_SAII" "DOM"
550954902 1 0.495810087151339 0 "M" "I" "Maternal" "SAI" "SA & EPI" 0.00615896219387651 0 0.0492553779971786 0 "YM_FD_SAII" "DOM"
550954902 1 0.495810087151339 0 "F" "I" "Maternal" "SAI" "SA & EPI" 0.00615896219387651 0 0.0492553779971786 0 "YM_FD_SAII" "DOM"
550954902 1 0.495810087151339 0 "M" "I" "Paternal" "SAI" "SA & EPI" 0.00615896219387651 0 0.0492553779971786 0 "YM_FD_SAII" "DOM"
550954902 1 0.495810087151339 0 "F" "I" "Paternal" "SAI" "SA & EPI" 0.00615896219387651 0 0.0492553779971786 0 "YM_FD_SAII" "DOM"
550954902 1 0.495810087151339 0 "M" "II" "Maternal" "FD" "SD" 0.00615896219387651 0 0.0492553779971786 0 "YM_FD_SAII" "DOM"
550954902 1 0.495810087151339 0.512772585619675 "F" "II" "Maternal" "FD" "SD" 0.00615896219387651 0 0.0492553779971786 0 "YM_FD_SAII" "DOM"
550954902 1 0.495810087151339 0 "M" "II" "Paternal" "FD" "SD" 0.00615896219387651 0 0.0492553779971786 0 "YM_FD_SAII" "DOM"
550954902 1 0.495810087151339 0 "F" "II" "Paternal" "FD" "SD" 0.00615896219387651 0 0.0492553779971786 0 "YM_FD_SAII" "DOM"
550954902 1 0.495810087151339 0.137440650111591 "M" "II" "Maternal" "SAII" "SA & EPI" 0.00615896219387651 0 0.0492553779971786 0 "YM_FD_SAII" "DOM"
550954902 1 0.495810087151339 0.389707962252504 "F" "II" "Maternal" "SAII" "SA & EPI" 0.00615896219387651 0 0.0492553779971786 0 "YM_FD_SAII" "DOM"
550954902 1 0.495810087151339 0.132967641947553 "M" "II" "Paternal" "SAII" "SA & EPI" 0.00615896219387651 0 0.0492553779971786 0 "YM_FD_SAII" "DOM"
550954902 1 0.495810087151339 0.142016784737348 "F" "II" "Paternal" "SAII" "SA & EPI" 0.00615896219387651 0 0.0492553779971786 0 "YM_FD_SAII" "DOM"
550954902 1 0.495810087151339 0.123952521787836 "M" "III" "Maternal" "EPI" "SA & EPI" 0.00615896219387651 0 0.0492553779971786 0 "YM_FD_SAII" "DOM"
550954902 1 0.495810087151339 0.128193238474513 "F" "III" "Maternal" "EPI" "SA & EPI" 0.00615896219387651 0 0.0492553779971786 0 "YM_FD_SAII" "DOM"
550954902 1 0.495810087151339 0.123952521787836 "M" "III" "Paternal" "EPI" "SA & EPI" 0.00615896219387651 0 0.0492553779971786 0 "YM_FD_SAII" "DOM"
550954902 1 0.495810087151339 0.128193238474513 "F" "III" "Paternal" "EPI" "SA & EPI" 0.00615896219387651 0 0.0492553779971786 0 "YM_FD_SAII" "DOM"
858831502 1 0.512158657215414 2.299875581391e-320 "M" "XY" "Maternal" "YM" "SD" 0.0475380197516643 0 0.00667306871619076 0 "YM_FD_SAII" "DOM"
858831502 1 0.512158657215414 2.19760399270186e-320 "F" "XY" "Maternal" "YM" "SD" 0.0475380197516643 0 0.00667306871619076 0 "YM_FD_SAII" "DOM"
858831502 1 0.512158657215414 0.512158657215414 "M" "XY" "Paternal" "YM" "SD" 0.0475380197516643 0 0.00667306871619076 0 "YM_FD_SAII" "DOM"
858831502 1 0.512158657215414 2.20946156820205e-320 "F" "XY" "Paternal" "YM" "SD" 0.0475380197516643 0 0.00667306871619076 0 "YM_FD_SAII" "DOM"
858831502 1 0.512158657215414 0.144679639155134 "M" "XY" "Maternal" "SAY" "SA & EPI" 0.0475380197516643 0 0.00667306871619076 0 "YM_FD_SAII" "DOM"
858831502 1 0.512158657215414 0.135857217480308 "F" "XY" "Maternal" "SAY" "SA & EPI" 0.0475380197516643 0 0.00667306871619076 0 "YM_FD_SAII" "DOM"
858831502 1 0.512158657215414 0.386547180261068 "M" "XY" "Paternal" "SAY" "SA & EPI" 0.0475380197516643 0 0.00667306871619076 0 "YM_FD_SAII" "DOM"
858831502 1 0.512158657215414 0.140240728542867 "F" "XY" "Paternal" "SAY" "SA & EPI" 0.0475380197516643 0 0.00667306871619076 0 "YM_FD_SAII" "DOM"
858831502 1 0.512158657215414 0 "M" "I" "Maternal" "AM" "SD" 0.0475380197516643 0 0.00667306871619076 0 "YM_FD_SAII" "DOM"
858831502 1 0.512158657215414 0 "F" "I" "Maternal" "AM" "SD" 0.0475380197516643 0 0.00667306871619076 0 "YM_FD_SAII" "DOM"
858831502 1 0.512158657215414 0 "M" "I" "Paternal" "AM" "SD" 0.0475380197516643 0 0.00667306871619076 0 "YM_FD_SAII" "DOM"
858831502 1 0.512158657215414 0 "F" "I" "Paternal" "AM" "SD" 0.0475380197516643 0 0.00667306871619076 0 "YM_FD_SAII" "DOM"
858831502 1 0.512158657215414 0 "M" "I" "Maternal" "SAI" "SA & EPI" 0.0475380197516643 0 0.00667306871619076 0 "YM_FD_SAII" "DOM"
858831502 1 0.512158657215414 0 "F" "I" "Maternal" "SAI" "SA & EPI" 0.0475380197516643 0 0.00667306871619076 0 "YM_FD_SAII" "DOM"
858831502 1 0.512158657215414 0 "M" "I" "Paternal" "SAI" "SA & EPI" 0.0475380197516643 0 0.00667306871619076 0 "YM_FD_SAII" "DOM"
858831502 1 0.512158657215414 0 "F" "I" "Paternal" "SAI" "SA & EPI" 0.0475380197516643 0 0.00667306871619076 0 "YM_FD_SAII" "DOM"
858831502 1 0.512158657215414 0 "M" "II" "Maternal" "FD" "SD" 0.0475380197516643 0 0.00667306871619076 0 "YM_FD_SAII" "DOM"
858831502 1 0.512158657215414 4.42089939898747e-320 "F" "II" "Maternal" "FD" "SD" 0.0475380197516643 0 0.00667306871619076 0 "YM_FD_SAII" "DOM"
858831502 1 0.512158657215414 0 "M" "II" "Paternal" "FD" "SD" 0.0475380197516643 0 0.00667306871619076 0 "YM_FD_SAII" "DOM"
858831502 1 0.512158657215414 0 "F" "II" "Paternal" "FD" "SD" 0.0475380197516643 0 0.00667306871619076 0 "YM_FD_SAII" "DOM"
858831502 1 0.512158657215414 0.251878862221678 "M" "II" "Maternal" "SAII" "SA & EPI" 0.0475380197516643 0 0.00667306871619076 0 "YM_FD_SAII" "DOM"
858831502 1 0.512158657215414 0.244773937590904 "F" "II" "Maternal" "SAII" "SA & EPI" 0.0475380197516643 0 0.00667306871619076 0 "YM_FD_SAII" "DOM"
858831502 1 0.512158657215414 0.251024722897752 "M" "II" "Paternal" "SAII" "SA & EPI" 0.0475380197516643 0 0.00667306871619076 0 "YM_FD_SAII" "DOM"
858831502 1 0.512158657215414 0.243946607491662 "F" "II" "Paternal" "SAII" "SA & EPI" 0.0475380197516643 0 0.00667306871619076 0 "YM_FD_SAII" "DOM"
858831502 1 0.512158657215414 0.128039664303806 "M" "III" "Maternal" "EPI" "SA & EPI" 0.0475380197516643 0 0.00667306871619076 0 "YM_FD_SAII" "DOM"
858831502 1 0.512158657215414 0.124007535866116 "F" "III" "Maternal" "EPI" "SA & EPI" 0.0475380197516643 0 0.00667306871619076 0 "YM_FD_SAII" "DOM"
858831502 1 0.512158657215414 0.128039664303806 "M" "III" "Paternal" "EPI" "SA & EPI" 0.0475380197516643 0 0.00667306871619076 0 "YM_FD_SAII" "DOM"
858831502 1 0.512158657215414 0.124007535866116 "F" "III" "Paternal" "EPI" "SA & EPI" 0.0475380197516643 0 0.00667306871619076 0 "YM_FD_SAII" "DOM"
789634637 1 0.510541977021624 2.2662791174738e-320 "M" "XY" "Maternal" "YM" "SD" 0.0474586046184413 0 0.0139675635029562 0 "YM_FD_SAII" "DOM"
789634637 1 0.510541977021624 2.17240664476396e-320 "F" "XY" "Maternal" "YM" "SD" 0.0474586046184413 0 0.0139675635029562 0 "YM_FD_SAII" "DOM"
789634637 1 0.510541977021624 0.510541977021624 "M" "XY" "Paternal" "YM" "SD" 0.0474586046184413 0 0.0139675635029562 0 "YM_FD_SAII" "DOM"
789634637 1 0.510541977021624 2.19216927059761e-320 "F" "XY" "Paternal" "YM" "SD" 0.0474586046184413 0 0.0139675635029562 0 "YM_FD_SAII" "DOM"
789634637 1 0.510541977021624 0.144355681554751 "M" "XY" "Maternal" "SAY" "SA & EPI" 0.0474586046184413 0 0.0139675635029562 0 "YM_FD_SAII" "DOM"
789634637 1 0.510541977021624 0.136510428686055 "F" "XY" "Maternal" "SAY" "SA & EPI" 0.0474586046184413 0 0.0139675635029562 0 "YM_FD_SAII" "DOM"
789634637 1 0.510541977021624 0.385200366490658 "M" "XY" "Paternal" "SAY" "SA & EPI" 0.0474586046184413 0 0.0139675635029562 0 "YM_FD_SAII" "DOM"
789634637 1 0.510541977021624 0.140906367172474 "F" "XY" "Paternal" "SAY" "SA & EPI" 0.0474586046184413 0 0.0139675635029562 0 "YM_FD_SAII" "DOM"
789634637 1 0.510541977021624 0 "M" "I" "Maternal" "AM" "SD" 0.0474586046184413 0 0.0139675635029562 0 "YM_FD_SAII" "DOM"
789634637 1 0.510541977021624 0 "F" "I" "Maternal" "AM" "SD" 0.0474586046184413 0 0.0139675635029562 0 "YM_FD_SAII" "DOM"
789634637 1 0.510541977021624 0 "M" "I" "Paternal" "AM" "SD" 0.0474586046184413 0 0.0139675635029562 0 "YM_FD_SAII" "DOM"
789634637 1 0.510541977021624 0 "F" "I" "Paternal" "AM" "SD" 0.0474586046184413 0 0.0139675635029562 0 "YM_FD_SAII" "DOM"
789634637 1 0.510541977021624 0 "M" "I" "Maternal" "SAI" "SA & EPI" 0.0474586046184413 0 0.0139675635029562 0 "YM_FD_SAII" "DOM"
789634637 1 0.510541977021624 0 "F" "I" "Maternal" "SAI" "SA & EPI" 0.0474586046184413 0 0.0139675635029562 0 "YM_FD_SAII" "DOM"
789634637 1 0.510541977021624 0 "M" "I" "Paternal" "SAI" "SA & EPI" 0.0474586046184413 0 0.0139675635029562 0 "YM_FD_SAII" "DOM"
789634637 1 0.510541977021624 0 "F" "I" "Paternal" "SAI" "SA & EPI" 0.0474586046184413 0 0.0139675635029562 0 "YM_FD_SAII" "DOM"
789634637 1 0.510541977021624 0 "M" "II" "Maternal" "FD" "SD" 0.0474586046184413 0 0.0139675635029562 0 "YM_FD_SAII" "DOM"
789634637 1 0.510541977021624 4.39174952588284e-320 "F" "II" "Maternal" "FD" "SD" 0.0474586046184413 0 0.0139675635029562 0 "YM_FD_SAII" "DOM"
789634637 1 0.510541977021624 0 "M" "II" "Paternal" "FD" "SD" 0.0474586046184413 0 0.0139675635029562 0 "YM_FD_SAII" "DOM"
789634637 1 0.510541977021624 0 "F" "II" "Paternal" "FD" "SD" 0.0474586046184413 0 0.0139675635029562 0 "YM_FD_SAII" "DOM"
789634637 1 0.510541977021624 0.246664380775848 "M" "II" "Maternal" "SAII" "SA & EPI" 0.0474586046184413 0 0.0139675635029562 0 "YM_FD_SAII" "DOM"
789634637 1 0.510541977021624 0.242305638191772 "F" "II" "Maternal" "SAII" "SA & EPI" 0.0474586046184413 0 0.0139675635029562 0 "YM_FD_SAII" "DOM"
789634637 1 0.510541977021624 0.244884083487536 "M" "II" "Paternal" "SAII" "SA & EPI" 0.0474586046184413 0 0.0139675635029562 0 "YM_FD_SAII" "DOM"
789634637 1 0.510541977021624 0.240568528472925 "F" "II" "Paternal" "SAII" "SA & EPI" 0.0474586046184413 0 0.0139675635029562 0 "YM_FD_SAII" "DOM"
789634637 1 0.510541977021624 0.127635494255385 "M" "III" "Maternal" "EPI" "SA & EPI" 0.0474586046184413 0 0.0139675635029562 0 "YM_FD_SAII" "DOM"
789634637 1 0.510541977021624 0.124481845970615 "F" "III" "Maternal" "EPI" "SA & EPI" 0.0474586046184413 0 0.0139675635029562 0 "YM_FD_SAII" "DOM"
789634637 1 0.510541977021624 0.127635494255385 "M" "III" "Paternal" "EPI" "SA & EPI" 0.0474586046184413 0 0.0139675635029562 0 "YM_FD_SAII" "DOM"
789634637 1 0.510541977021624 0.124481845970615 "F" "III" "Paternal" "EPI" "SA & EPI" 0.0474586046184413 0 0.0139675635029562 0 "YM_FD_SAII" "DOM"
1516573617 1 0.507766342458971 3.03899778756951e-320 "M" "XY" "Maternal" "YM" "SD" 0.0427235985989682 0 0.0206552676623687 0 "YM_FD_SAII" "DOM"
1516573617 1 0.507766342458971 2.94957190567224e-320 "F" "XY" "Maternal" "YM" "SD" 0.0427235985989682 0 0.0206552676623687 0 "YM_FD_SAII" "DOM"
1516573617 1 0.507766342458971 0.507766342458971 "M" "XY" "Paternal" "YM" "SD" 0.0427235985989682 0 0.0206552676623687 0 "YM_FD_SAII" "DOM"
1516573617 1 0.507766342458971 2.97773364748519e-320 "F" "XY" "Paternal" "YM" "SD" 0.0427235985989682 0 0.0206552676623687 0 "YM_FD_SAII" "DOM"
1516573617 1 0.507766342458971 0.151796344962052 "M" "XY" "Maternal" "SAY" "SA & EPI" 0.0427235985989682 0 0.0206552676623687 0 "YM_FD_SAII" "DOM"
1516573617 1 0.507766342458971 0.145402709636442 "F" "XY" "Maternal" "SAY" "SA & EPI" 0.0427235985989682 0 0.0206552676623687 0 "YM_FD_SAII" "DOM"
1516573617 1 0.507766342458971 0.375184811280357 "M" "XY" "Paternal" "SAY" "SA & EPI" 0.0427235985989682 0 0.0206552676623687 0 "YM_FD_SAII" "DOM"
1516573617 1 0.507766342458971 0.149540539252659 "F" "XY" "Paternal" "SAY" "SA & EPI" 0.0427235985989682 0 0.0206552676623687 0 "YM_FD_SAII" "DOM"
1516573617 1 0.507766342458971 0 "M" "I" "Maternal" "AM" "SD" 0.0427235985989682 0 0.0206552676623687 0 "YM_FD_SAII" "DOM"
1516573617 1 0.507766342458971 0 "F" "I" "Maternal" "AM" "SD" 0.0427235985989682 0 0.0206552676623687 0 "YM_FD_SAII" "DOM"
1516573617 1 0.507766342458971 0 "M" "I" "Paternal" "AM" "SD" 0.0427235985989682 0 0.0206552676623687 0 "YM_FD_SAII" "DOM"
1516573617 1 0.507766342458971 0 "F" "I" "Paternal" "AM" "SD" 0.0427235985989682 0 0.0206552676623687 0 "YM_FD_SAII" "DOM"
1516573617 1 0.507766342458971 0 "M" "I" "Maternal" "SAI" "SA & EPI" 0.0427235985989682 0 0.0206552676623687 0 "YM_FD_SAII" "DOM"
1516573617 1 0.507766342458971 0 "F" "I" "Maternal" "SAI" "SA & EPI" 0.0427235985989682 0 0.0206552676623687 0 "YM_FD_SAII" "DOM"
1516573617 1 0.507766342458971 0 "M" "I" "Paternal" "SAI" "SA & EPI" 0.0427235985989682 0 0.0206552676623687 0 "YM_FD_SAII" "DOM"
1516573617 1 0.507766342458971 0 "F" "I" "Paternal" "SAI" "SA & EPI" 0.0427235985989682 0 0.0206552676623687 0 "YM_FD_SAII" "DOM"
1516573617 1 0.507766342458971 0 "M" "II" "Maternal" "FD" "SD" 0.0427235985989682 0 0.0206552676623687 0 "YM_FD_SAII" "DOM"
1516573617 1 0.507766342458971 5.97127739563731e-320 "F" "II" "Maternal" "FD" "SD" 0.0427235985989682 0 0.0206552676623687 0 "YM_FD_SAII" "DOM"
1516573617 1 0.507766342458971 0 "M" "II" "Paternal" "FD" "SD" 0.0427235985989682 0 0.0206552676623687 0 "YM_FD_SAII" "DOM"
1516573617 1 0.507766342458971 0 "F" "II" "Paternal" "FD" "SD" 0.0427235985989682 0 0.0206552676623687 0 "YM_FD_SAII" "DOM"
1516573617 1 0.507766342458971 0.241430374223599 "M" "II" "Maternal" "SAII" "SA & EPI" 0.0427235985989682 0 0.0206552676623687 0 "YM_FD_SAII" "DOM"
1516573617 1 0.507766342458971 0.240249829003492 "F" "II" "Maternal" "SAII" "SA & EPI" 0.0427235985989682 0 0.0206552676623687 0 "YM_FD_SAII" "DOM"
1516573617 1 0.507766342458971 0.238816038667409 "M" "II" "Paternal" "SAII" "SA & EPI" 0.0427235985989682 0 0.0206552676623687 0 "YM_FD_SAII" "DOM"
1516573617 1 0.507766342458971 0.237673593591446 "F" "II" "Paternal" "SAII" "SA & EPI" 0.0427235985989682 0 0.0206552676623687 0 "YM_FD_SAII" "DOM"
1516573617 1 0.507766342458971 0.12694158561474 "M" "III" "Maternal" "EPI" "SA & EPI" 0.0427235985989682 0 0.0206552676623687 0 "YM_FD_SAII" "DOM"
1516573617 1 0.507766342458971 0.124967701448682 "F" "III" "Maternal" "EPI" "SA & EPI" 0.0427235985989682 0 0.0206552676623687 0 "YM_FD_SAII" "DOM"
1516573617 1 0.507766342458971 0.12694158561474 "M" "III" "Paternal" "EPI" "SA & EPI" 0.0427235985989682 0 0.0206552676623687 0 "YM_FD_SAII" "DOM"
1516573617 1 0.507766342458971 0.124967701448682 "F" "III" "Paternal" "EPI" "SA & EPI" 0.0427235985989682 0 0.0206552676623687 0 "YM_FD_SAII" "DOM"
1502887994 1 0.499772146807841 0.49922897110232 "M" "XY" "Maternal" "YM" "SD" 0.0202770296484232 0 0.0428032189956866 0 "YM_FD_SAII" "DOM"
1502887994 1 0.499772146807841 0.507315431814852 "F" "XY" "Maternal" "YM" "SD" 0.0202770296484232 0 0.0428032189956866 0 "YM_FD_SAII" "DOM"
1502887994 1 0.499772146807841 0.499230146280265 "M" "XY" "Paternal" "YM" "SD" 0.0202770296484232 0 0.0428032189956866 0 "YM_FD_SAII" "DOM"
1502887994 1 0.499772146807841 0.507315439151412 "F" "XY" "Paternal" "YM" "SD" 0.0202770296484232 0 0.0428032189956866 0 "YM_FD_SAII" "DOM"
1502887994 1 0.499772146807841 0.23784016805643 "M" "XY" "Maternal" "SAY" "SA & EPI" 0.0202770296484232 0 0.0428032189956866 0 "YM_FD_SAII" "DOM"
1502887994 1 0.499772146807841 0.239128041489327 "F" "XY" "Maternal" "SAY" "SA & EPI" 0.0202770296484232 0 0.0428032189956866 0 "YM_FD_SAII" "DOM"
1502887994 1 0.499772146807841 0.240368897337842 "M" "XY" "Paternal" "SAY" "SA & EPI" 0.0202770296484232 0 0.0428032189956866 0 "YM_FD_SAII" "DOM"
1502887994 1 0.499772146807841 0.241695275615001 "F" "XY" "Paternal" "SAY" "SA & EPI" 0.0202770296484232 0 0.0428032189956866 0 "YM_FD_SAII" "DOM"
1502887994 1 0.499772146807841 0 "M" "I" "Maternal" "AM" "SD" 0.0202770296484232 0 0.0428032189956866 0 "YM_FD_SAII" "DOM"
1502887994 1 0.499772146807841 0 "F" "I" "Maternal" "AM" "SD" 0.0202770296484232 0 0.0428032189956866 0 "YM_FD_SAII" "DOM"
1502887994 1 0.499772146807841 0 "M" "I" "Paternal" "AM" "SD" 0.0202770296484232 0 0.0428032189956866 0 "YM_FD_SAII" "DOM"
1502887994 1 0.499772146807841 0 "F" "I" "Paternal" "AM" "SD" 0.0202770296484232 0 0.0428032189956866 0 "YM_FD_SAII" "DOM"
1502887994 1 0.499772146807841 0 "M" "I" "Maternal" "SAI" "SA & EPI" 0.0202770296484232 0 0.0428032189956866 0 "YM_FD_SAII" "DOM"
1502887994 1 0.499772146807841 0 "F" "I" "Maternal" "SAI" "SA & EPI" 0.0202770296484232 0 0.0428032189956866 0 "YM_FD_SAII" "DOM"
1502887994 1 0.499772146807841 0 "M" "I" "Paternal" "SAI" "SA & EPI" 0.0202770296484232 0 0.0428032189956866 0 "YM_FD_SAII" "DOM"
1502887994 1 0.499772146807841 0 "F" "I" "Paternal" "SAI" "SA & EPI" 0.0202770296484232 0 0.0428032189956866 0 "YM_FD_SAII" "DOM"
1502887994 1 0.499772146807841 0 "M" "II" "Maternal" "FD" "SD" 0.0202770296484232 0 0.0428032189956866 0 "YM_FD_SAII" "DOM"
1502887994 1 0.499772146807841 0.507866819106345 "F" "II" "Maternal" "FD" "SD" 0.0202770296484232 0 0.0428032189956866 0 "YM_FD_SAII" "DOM"
1502887994 1 0.499772146807841 0 "M" "II" "Paternal" "FD" "SD" 0.0202770296484232 0 0.0428032189956866 0 "YM_FD_SAII" "DOM"
1502887994 1 0.499772146807841 0 "F" "II" "Paternal" "FD" "SD" 0.0202770296484232 0 0.0428032189956866 0 "YM_FD_SAII" "DOM"
1502887994 1 0.499772146807841 0.149369336655034 "M" "II" "Maternal" "SAII" "SA & EPI" 0.0202770296484232 0 0.0428032189956866 0 "YM_FD_SAII" "DOM"
1502887994 1 0.499772146807841 0.37539944362751 "F" "II" "Maternal" "SAII" "SA & EPI" 0.0202770296484232 0 0.0428032189956866 0 "YM_FD_SAII" "DOM"
1502887994 1 0.499772146807841 0.145227433260485 "M" "II" "Paternal" "SAII" "SA & EPI" 0.0202770296484232 0 0.0428032189956866 0 "YM_FD_SAII" "DOM"
1502887994 1 0.499772146807841 0.151682345469858 "F" "II" "Paternal" "SAII" "SA & EPI" 0.0202770296484232 0 0.0428032189956866 0 "YM_FD_SAII" "DOM"
1502887994 1 0.499772146807841 0.124943036701967 "M" "III" "Maternal" "EPI" "SA & EPI" 0.0202770296484232 0 0.0428032189956866 0 "YM_FD_SAII" "DOM"
1502887994 1 0.499772146807841 0.126966853292935 "F" "III" "Maternal" "EPI" "SA & EPI" 0.0202770296484232 0 0.0428032189956866 0 "YM_FD_SAII" "DOM"
1502887994 1 0.499772146807841 0.124943036701967 "M" "III" "Paternal" "EPI" "SA & EPI" 0.0202770296484232 0 0.0428032189956866 0 "YM_FD_SAII" "DOM"
1502887994 1 0.499772146807841 0.126966853292935 "F" "III" "Paternal" "EPI" "SA & EPI" 0.0202770296484232 0 0.0428032189956866 0 "YM_FD_SAII" "DOM"
1773797551 1 0.506582924577344 2.997002207673e-320 "M" "XY" "Maternal" "YM" "SD" 0.0316202470101416 0 0.011052539316006 0 "YM_FD_SAII" "DOM"
1773797551 1 0.506582924577344 2.95154816825561e-320 "F" "XY" "Maternal" "YM" "SD" 0.0316202470101416 0 0.011052539316006 0 "YM_FD_SAII" "DOM"
1773797551 1 0.506582924577344 0.506582924577344 "M" "XY" "Paternal" "YM" "SD" 0.0316202470101416 0 0.011052539316006 0 "YM_FD_SAII" "DOM"
1773797551 1 0.506582924577344 2.95945321858907e-320 "F" "XY" "Paternal" "YM" "SD" 0.0316202470101416 0 0.011052539316006 0 "YM_FD_SAII" "DOM"
1773797551 1 0.506582924577344 0.1736240483903 "M" "XY" "Maternal" "SAY" "SA & EPI" 0.0316202470101416 0 0.011052539316006 0 "YM_FD_SAII" "DOM"
1773797551 1 0.506582924577344 0.167485113224271 "F" "XY" "Maternal" "SAY" "SA & EPI" 0.0316202470101416 0 0.011052539316006 0 "YM_FD_SAII" "DOM"
1773797551 1 0.506582924577344 0.352168689486971 "M" "XY" "Paternal" "SAY" "SA & EPI" 0.0316202470101416 0 0.011052539316006 0 "YM_FD_SAII" "DOM"
1773797551 1 0.506582924577344 0.170832179998815 "F" "XY" "Paternal" "SAY" "SA & EPI" 0.0316202470101416 0 0.011052539316006 0 "YM_FD_SAII" "DOM"
1773797551 1 0.506582924577344 0 "M" "I" "Maternal" "AM" "SD" 0.0316202470101416 0 0.011052539316006 0 "YM_FD_SAII" "DOM"
1773797551 1 0.506582924577344 0 "F" "I" "Maternal" "AM" "SD" 0.0316202470101416 0 0.011052539316006 0 "YM_FD_SAII" "DOM"
1773797551 1 0.506582924577344 0 "M" "I" "Paternal" "AM" "SD" 0.0316202470101416 0 0.011052539316006 0 "YM_FD_SAII" "DOM"
1773797551 1 0.506582924577344 0 "F" "I" "Paternal" "AM" "SD" 0.0316202470101416 0 0.011052539316006 0 "YM_FD_SAII" "DOM"
1773797551 1 0.506582924577344 0 "M" "I" "Maternal" "SAI" "SA & EPI" 0.0316202470101416 0 0.011052539316006 0 "YM_FD_SAII" "DOM"
1773797551 1 0.506582924577344 0 "F" "I" "Maternal" "SAI" "SA & EPI" 0.0316202470101416 0 0.011052539316006 0 "YM_FD_SAII" "DOM"
1773797551 1 0.506582924577344 0 "M" "I" "Paternal" "SAI" "SA & EPI" 0.0316202470101416 0 0.011052539316006 0 "YM_FD_SAII" "DOM"
1773797551 1 0.506582924577344 0 "F" "I" "Paternal" "SAI" "SA & EPI" 0.0316202470101416 0 0.011052539316006 0 "YM_FD_SAII" "DOM"
1773797551 1 0.506582924577344 0 "M" "II" "Maternal" "FD" "SD" 0.0316202470101416 0 0.011052539316006 0 "YM_FD_SAII" "DOM"
1773797551 1 0.506582924577344 5.92582335621991e-320 "F" "II" "Maternal" "FD" "SD" 0.0316202470101416 0 0.011052539316006 0 "YM_FD_SAII" "DOM"
1773797551 1 0.506582924577344 0 "M" "II" "Paternal" "FD" "SD" 0.0316202470101416 0 0.011052539316006 0 "YM_FD_SAII" "DOM"
1773797551 1 0.506582924577344 0 "F" "II" "Paternal" "FD" "SD" 0.0316202470101416 0 0.011052539316006 0 "YM_FD_SAII" "DOM"
1773797551 1 0.506582924577344 0.246484906711945 "M" "II" "Maternal" "SAII" "SA & EPI" 0.0316202470101416 0 0.011052539316006 0 "YM_FD_SAII" "DOM"
1773797551 1 0.506582924577344 0.243795020039225 "F" "II" "Maternal" "SAII" "SA & EPI" 0.0316202470101416 0 0.011052539316006 0 "YM_FD_SAII" "DOM"
1773797551 1 0.506582924577344 0.245086375101885 "M" "II" "Paternal" "SAII" "SA & EPI" 0.0316202470101416 0 0.011052539316006 0 "YM_FD_SAII" "DOM"
1773797551 1 0.506582924577344 0.242419152825528 "F" "II" "Paternal" "SAII" "SA & EPI" 0.0316202470101416 0 0.011052539316006 0 "YM_FD_SAII" "DOM"
1773797551 1 0.506582924577344 0.126645731144308 "M" "III" "Maternal" "EPI" "SA & EPI" 0.0316202470101416 0 0.011052539316006 0 "YM_FD_SAII" "DOM"
1773797551 1 0.506582924577344 0.124557107243904 "F" "III" "Maternal" "EPI" "SA & EPI" 0.0316202470101416 0 0.011052539316006 0 "YM_FD_SAII" "DOM"
1773797551 1 0.506582924577344 0.126645731144308 "M" "III" "Paternal" "EPI" "SA & EPI" 0.0316202470101416 0 0.011052539316006 0 "YM_FD_SAII" "DOM"
1773797551 1 0.506582924577344 0.124557107243904 "F" "III" "Paternal" "EPI" "SA & EPI" 0.0316202470101416 0 0.011052539316006 0 "YM_FD_SAII" "DOM"
-792399632 1 0.504149246091062 9.56533283081261e-234 "M" "XY" "Maternal" "YM" "SD" 0.0366455046809278 0 0.0299421530100517 0 "YM_FD_SAII" "DOM"
-792399632 1 0.504149246091062 9.44460786734081e-234 "F" "XY" "Maternal" "YM" "SD" 0.0366455046809278 0 0.0299421530100517 0 "YM_FD_SAII" "DOM"
-792399632 1 0.504149246091062 0.504149246091062 "M" "XY" "Paternal" "YM" "SD" 0.0366455046809278 0 0.0299421530100517 0 "YM_FD_SAII" "DOM"
-792399632 1 0.504149246091062 9.51262058015891e-234 "F" "XY" "Paternal" "YM" "SD" 0.0366455046809278 0 0.0299421530100517 0 "YM_FD_SAII" "DOM"
-792399632 1 0.504149246091062 0.16227034777155 "M" "XY" "Maternal" "SAY" "SA & EPI" 0.0366455046809278 0 0.0299421530100517 0 "YM_FD_SAII" "DOM"
-792399632 1 0.504149246091062 0.158080749779796 "F" "XY" "Maternal" "SAY" "SA & EPI" 0.0366455046809278 0 0.0299421530100517 0 "YM_FD_SAII" "DOM"
-792399632 1 0.504149246091062 0.361126298918516 "M" "XY" "Paternal" "SAY" "SA & EPI" 0.0366455046809278 0 0.0299421530100517 0 "YM_FD_SAII" "DOM"
-792399632 1 0.504149246091062 0.16183658026608 "F" "XY" "Paternal" "SAY" "SA & EPI" 0.0366455046809278 0 0.0299421530100517 0 "YM_FD_SAII" "DOM"
-792399632 1 0.504149246091062 0 "M" "I" "Maternal" "AM" "SD" 0.0366455046809278 0 0.0299421530100517 0 "YM_FD_SAII" "DOM"
-792399632 1 0.504149246091062 0 "F" "I" "Maternal" "AM" "SD" 0.0366455046809278 0 0.0299421530100517 0 "YM_FD_SAII" "DOM"
-792399632 1 0.504149246091062 0 "M" "I" "Paternal" "AM" "SD" 0.0366455046809278 0 0.0299421530100517 0 "YM_FD_SAII" "DOM"
-792399632 1 0.504149246091062 0 "F" "I" "Paternal" "AM" "SD" 0.0366455046809278 0 0.0299421530100517 0 "YM_FD_SAII" "DOM"
-792399632 1 0.504149246091062 0 "M" "I" "Maternal" "SAI" "SA & EPI" 0.0366455046809278 0 0.0299421530100517 0 "YM_FD_SAII" "DOM"
-792399632 1 0.504149246091062 0 "F" "I" "Maternal" "SAI" "SA & EPI" 0.0366455046809278 0 0.0299421530100517 0 "YM_FD_SAII" "DOM"
-792399632 1 0.504149246091062 0 "M" "I" "Paternal" "SAI" "SA & EPI" 0.0366455046809278 0 0.0299421530100517 0 "YM_FD_SAII" "DOM"
-792399632 1 0.504149246091062 0 "F" "I" "Paternal" "SAI" "SA & EPI" 0.0366455046809278 0 0.0299421530100517 0 "YM_FD_SAII" "DOM"
-792399632 1 0.504149246091062 0 "M" "II" "Maternal" "FD" "SD" 0.0366455046809278 0 0.0299421530100517 0 "YM_FD_SAII" "DOM"
-792399632 1 0.504149246091062 1.9094298703606e-233 "F" "II" "Maternal" "FD" "SD" 0.0366455046809278 0 0.0299421530100517 0 "YM_FD_SAII" "DOM"
-792399632 1 0.504149246091062 0 "M" "II" "Paternal" "FD" "SD" 0.0366455046809278 0 0.0299421530100517 0 "YM_FD_SAII" "DOM"
-792399632 1 0.504149246091062 0 "F" "II" "Paternal" "FD" "SD" 0.0366455046809278 0 0.0299421530100517 0 "YM_FD_SAII" "DOM"
-792399632 1 0.504149246091062 0.234546564590759 "M" "II" "Maternal" "SAII" "SA & EPI" 0.0366455046809278 0 0.0299421530100517 0 "YM_FD_SAII" "DOM"
-792399632 1 0.504149246091062 0.237535001916451 "F" "II" "Maternal" "SAII" "SA & EPI" 0.0366455046809278 0 0.0299421530100517 0 "YM_FD_SAII" "DOM"
-792399632 1 0.504149246091062 0.230795021964385 "M" "II" "Paternal" "SAII" "SA & EPI" 0.0366455046809278 0 0.0299421530100517 0 "YM_FD_SAII" "DOM"
-792399632 1 0.504149246091062 0.233787889044242 "F" "II" "Paternal" "SAII" "SA & EPI" 0.0366455046809278 0 0.0299421530100517 0 "YM_FD_SAII" "DOM"
-792399632 1 0.504149246091062 0.126037311522769 "M" "III" "Maternal" "EPI" "SA & EPI" 0.0366455046809278 0 0.0299421530100517 0 "YM_FD_SAII" "DOM"
-792399632 1 0.504149246091062 0.125632613611306 "F" "III" "Maternal" "EPI" "SA & EPI" 0.0366455046809278 0 0.0299421530100517 0 "YM_FD_SAII" "DOM"
-792399632 1 0.504149246091062 0.126037311522769 "M" "III" "Paternal" "EPI" "SA & EPI" 0.0366455046809278 0 0.0299421530100517 0 "YM_FD_SAII" "DOM"
-792399632 1 0.504149246091062 0.125632613611306 "F" "III" "Paternal" "EPI" "SA & EPI" 0.0366455046809278 0 0.0299421530100517 0 "YM_FD_SAII" "DOM"
-111405727 1 0.501238478490865 0.498600607082193 "M" "XY" "Maternal" "YM" "SD" 0.0179448333801702 0 0.0197834772057831 0 "YM_FD_SAII" "DOM"
-111405727 1 0.501238478490865 0.499083749937756 "F" "XY" "Maternal" "YM" "SD" 0.0179448333801702 0 0.0197834772057831 0 "YM_FD_SAII" "DOM"
-111405727 1 0.501238478490865 0.498628221630699 "M" "XY" "Paternal" "YM" "SD" 0.0179448333801702 0 0.0197834772057831 0 "YM_FD_SAII" "DOM"
-111405727 1 0.501238478490865 0.499083809097517 "F" "XY" "Paternal" "YM" "SD" 0.0179448333801702 0 0.0197834772057831 0 "YM_FD_SAII" "DOM"
-111405727 1 0.501238478490865 0.239866889242181 "M" "XY" "Maternal" "SAY" "SA & EPI" 0.0179448333801702 0 0.0197834772057831 0 "YM_FD_SAII" "DOM"
-111405727 1 0.501238478490865 0.23785555209405 "F" "XY" "Maternal" "SAY" "SA & EPI" 0.0179448333801702 0 0.0197834772057831 0 "YM_FD_SAII" "DOM"
-111405727 1 0.501238478490865 0.242112226059476 "M" "XY" "Paternal" "SAY" "SA & EPI" 0.0179448333801702 0 0.0197834772057831 0 "YM_FD_SAII" "DOM"
-111405727 1 0.501238478490865 0.240101356723917 "F" "XY" "Paternal" "SAY" "SA & EPI" 0.0179448333801702 0 0.0197834772057831 0 "YM_FD_SAII" "DOM"
-111405727 1 0.501238478490865 0 "M" "I" "Maternal" "AM" "SD" 0.0179448333801702 0 0.0197834772057831 0 "YM_FD_SAII" "DOM"
-111405727 1 0.501238478490865 0 "F" "I" "Maternal" "AM" "SD" 0.0179448333801702 0 0.0197834772057831 0 "YM_FD_SAII" "DOM"
-111405727 1 0.501238478490865 0 "M" "I" "Paternal" "AM" "SD" 0.0179448333801702 0 0.0197834772057831 0 "YM_FD_SAII" "DOM"
-111405727 1 0.501238478490865 0 "F" "I" "Paternal" "AM" "SD" 0.0179448333801702 0 0.0197834772057831 0 "YM_FD_SAII" "DOM"
-111405727 1 0.501238478490865 0 "M" "I" "Maternal" "SAI" "SA & EPI" 0.0179448333801702 0 0.0197834772057831 0 "YM_FD_SAII" "DOM"
-111405727 1 0.501238478490865 0 "F" "I" "Maternal" "SAI" "SA & EPI" 0.0179448333801702 0 0.0197834772057831 0 "YM_FD_SAII" "DOM"
-111405727 1 0.501238478490865 0 "M" "I" "Paternal" "SAI" "SA & EPI" 0.0179448333801702 0 0.0197834772057831 0 "YM_FD_SAII" "DOM"
-111405727 1 0.501238478490865 0 "F" "I" "Paternal" "SAI" "SA & EPI" 0.0179448333801702 0 0.0197834772057831 0 "YM_FD_SAII" "DOM"
-111405727 1 0.501238478490865 0 "M" "II" "Maternal" "FD" "SD" 0.0179448333801702 0 0.0197834772057831 0 "YM_FD_SAII" "DOM"
-111405727 1 0.501238478490865 0.501710373529296 "F" "II" "Maternal" "FD" "SD" 0.0179448333801702 0 0.0197834772057831 0 "YM_FD_SAII" "DOM"
-111405727 1 0.501238478490865 0 "M" "II" "Paternal" "FD" "SD" 0.0179448333801702 0 0.0197834772057831 0 "YM_FD_SAII" "DOM"
-111405727 1 0.501238478490865 0 "F" "II" "Paternal" "FD" "SD" 0.0179448333801702 0 0.0197834772057831 0 "YM_FD_SAII" "DOM"
-111405727 1 0.501238478490865 0.199874712923792 "M" "II" "Maternal" "SAII" "SA & EPI" 0.0179448333801702 0 0.0197834772057831 0 "YM_FD_SAII" "DOM"
-111405727 1 0.501238478490865 0.318766644717554 "F" "II" "Maternal" "SAII" "SA & EPI" 0.0179448333801702 0 0.0197834772057831 0 "YM_FD_SAII" "DOM"
-111405727 1 0.501238478490865 0.197579917401482 "M" "II" "Paternal" "SAII" "SA & EPI" 0.0179448333801702 0 0.0197834772057831 0 "YM_FD_SAII" "DOM"
-111405727 1 0.501238478490865 0.200031795649617 "F" "II" "Paternal" "SAII" "SA & EPI" 0.0179448333801702 0 0.0197834772057831 0 "YM_FD_SAII" "DOM"
-111405727 1 0.501238478490865 0.125309619622701 "M" "III" "Maternal" "EPI" "SA & EPI" 0.0179448333801702 0 0.0197834772057831 0 "YM_FD_SAII" "DOM"
-111405727 1 0.501238478490865 0.125431059202221 "F" "III" "Maternal" "EPI" "SA & EPI" 0.0179448333801702 0 0.0197834772057831 0 "YM_FD_SAII" "DOM"
-111405727 1 0.501238478490865 0.125309619622701 "M" "III" "Paternal" "EPI" "SA & EPI" 0.0179448333801702 0 0.0197834772057831 0 "YM_FD_SAII" "DOM"
-111405727 1 0.501238478490865 0.125431059202221 "F" "III" "Paternal" "EPI" "SA & EPI" 0.0179448333801702 0 0.0197834772057831 0 "YM_FD_SAII" "DOM"
693546570 1 0.49899883805987 0.497684920149143 "M" "XY" "Maternal" "YM" "SD" 0.0120994264725596 0 0.026287951041013 0 "YM_FD_SAII" "DOM"
693546570 1 0.49899883805987 0.503490338001056 "F" "XY" "Maternal" "YM" "SD" 0.0120994264725596 0 0.026287951041013 0 "YM_FD_SAII" "DOM"
693546570 1 0.49899883805987 0.497691810579929 "M" "XY" "Paternal" "YM" "SD" 0.0120994264725596 0 0.026287951041013 0 "YM_FD_SAII" "DOM"
693546570 1 0.49899883805987 0.50349035522376 "F" "XY" "Paternal" "YM" "SD" 0.0120994264725596 0 0.026287951041013 0 "YM_FD_SAII" "DOM"
693546570 1 0.49899883805987 0.24217784355713 "M" "XY" "Maternal" "SAY" "SA & EPI" 0.0120994264725596 0 0.026287951041013 0 "YM_FD_SAII" "DOM"
693546570 1 0.49899883805987 0.243478327654198 "F" "XY" "Maternal" "SAY" "SA & EPI" 0.0120994264725596 0 0.026287951041013 0 "YM_FD_SAII" "DOM"
693546570 1 0.49899883805987 0.243686193004353 "M" "XY" "Paternal" "SAY" "SA & EPI" 0.0120994264725596 0 0.026287951041013 0 "YM_FD_SAII" "DOM"
693546570 1 0.49899883805987 0.245003740236215 "F" "XY" "Paternal" "SAY" "SA & EPI" 0.0120994264725596 0 0.026287951041013 0 "YM_FD_SAII" "DOM"
693546570 1 0.49899883805987 0 "M" "I" "Maternal" "AM" "SD" 0.0120994264725596 0 0.026287951041013 0 "YM_FD_SAII" "DOM"
693546570 1 0.49899883805987 0 "F" "I" "Maternal" "AM" "SD" 0.0120994264725596 0 0.026287951041013 0 "YM_FD_SAII" "DOM"
693546570 1 0.49899883805987 0 "M" "I" "Paternal" "AM" "SD" 0.0120994264725596 0 0.026287951041013 0 "YM_FD_SAII" "DOM"
693546570 1 0.49899883805987 0 "F" "I" "Paternal" "AM" "SD" 0.0120994264725596 0 0.026287951041013 0 "YM_FD_SAII" "DOM"
693546570 1 0.49899883805987 0 "M" "I" "Maternal" "SAI" "SA & EPI" 0.0120994264725596 0 0.026287951041013 0 "YM_FD_SAII" "DOM"
693546570 1 0.49899883805987 0 "F" "I" "Maternal" "SAI" "SA & EPI" 0.0120994264725596 0 0.026287951041013 0 "YM_FD_SAII" "DOM"
693546570 1 0.49899883805987 0 "M" "I" "Paternal" "SAI" "SA & EPI" 0.0120994264725596 0 0.026287951041013 0 "YM_FD_SAII" "DOM"
693546570 1 0.49899883805987 0 "F" "I" "Paternal" "SAI" "SA & EPI" 0.0120994264725596 0 0.026287951041013 0 "YM_FD_SAII" "DOM"
693546570 1 0.49899883805987 0 "M" "II" "Maternal" "FD" "SD" 0.0120994264725596 0 0.026287951041013 0 "YM_FD_SAII" "DOM"
693546570 1 0.49899883805987 0.504816113921291 "F" "II" "Maternal" "FD" "SD" 0.0120994264725596 0 0.026287951041013 0 "YM_FD_SAII" "DOM"
693546570 1 0.49899883805987 0 "M" "II" "Paternal" "FD" "SD" 0.0120994264725596 0 0.026287951041013 0 "YM_FD_SAII" "DOM"
693546570 1 0.49899883805987 0 "F" "II" "Paternal" "FD" "SD" 0.0120994264725596 0 0.026287951041013 0 "YM_FD_SAII" "DOM"
693546570 1 0.49899883805987 0.183092435101368 "M" "II" "Maternal" "SAII" "SA & EPI" 0.0120994264725596 0 0.026287951041013 0 "YM_FD_SAII" "DOM"
693546570 1 0.49899883805987 0.338263045697329 "F" "II" "Maternal" "SAII" "SA & EPI" 0.0120994264725596 0 0.026287951041013 0 "YM_FD_SAII" "DOM"
693546570 1 0.49899883805987 0.180189258220958 "M" "II" "Paternal" "SAII" "SA & EPI" 0.0120994264725596 0 0.026287951041013 0 "YM_FD_SAII" "DOM"
693546570 1 0.49899883805987 0.185171992027483 "F" "II" "Paternal" "SAII" "SA & EPI" 0.0120994264725596 0 0.026287951041013 0 "YM_FD_SAII" "DOM"
693546570 1 0.49899883805987 0.124749709514967 "M" "III" "Maternal" "EPI" "SA & EPI" 0.0120994264725596 0 0.026287951041013 0 "YM_FD_SAII" "DOM"
693546570 1 0.49899883805987 0.126204899952054 "F" "III" "Maternal" "EPI" "SA & EPI" 0.0120994264725596 0 0.026287951041013 0 "YM_FD_SAII" "DOM"
693546570 1 0.49899883805987 0.124749709514967 "M" "III" "Paternal" "EPI" "SA & EPI" 0.0120994264725596 0 0.026287951041013 0 "YM_FD_SAII" "DOM"
693546570 1 0.49899883805987 0.126204899952054 "F" "III" "Paternal" "EPI" "SA & EPI" 0.0120994264725596 0 0.026287951041013 0 "YM_FD_SAII" "DOM"
-1469254065 1 0.49754598419816 0.49595682140942 "M" "XY" "Maternal" "YM" "SD" 0.00548922824673355 0 0.023670210968703 0 "YM_FD_SAII" "DOM"
-1469254065 1 0.49754598419816 0.503887958178291 "F" "XY" "Maternal" "YM" "SD" 0.00548922824673355 0 0.023670210968703 0 "YM_FD_SAII" "DOM"
-1469254065 1 0.49754598419816 0.495966924922208 "M" "XY" "Paternal" "YM" "SD" 0.00548922824673355 0 0.023670210968703 0 "YM_FD_SAII" "DOM"
-1469254065 1 0.49754598419816 0.503887976191746 "F" "XY" "Paternal" "YM" "SD" 0.00548922824673355 0 0.023670210968703 0 "YM_FD_SAII" "DOM"
-1469254065 1 0.49754598419816 0.245406099210255 "M" "XY" "Maternal" "SAY" "SA & EPI" 0.00548922824673355 0 0.023670210968703 0 "YM_FD_SAII" "DOM"
-1469254065 1 0.49754598419816 0.248637180301456 "F" "XY" "Maternal" "SAY" "SA & EPI" 0.00548922824673355 0 0.023670210968703 0 "YM_FD_SAII" "DOM"
-1469254065 1 0.49754598419816 0.246088784619283 "M" "XY" "Paternal" "SAY" "SA & EPI" 0.00548922824673355 0 0.023670210968703 0 "YM_FD_SAII" "DOM"
-1469254065 1 0.49754598419816 0.24933073136719 "F" "XY" "Paternal" "SAY" "SA & EPI" 0.00548922824673355 0 0.023670210968703 0 "YM_FD_SAII" "DOM"
-1469254065 1 0.49754598419816 0 "M" "I" "Maternal" "AM" "SD" 0.00548922824673355 0 0.023670210968703 0 "YM_FD_SAII" "DOM"
-1469254065 1 0.49754598419816 0 "F" "I" "Maternal" "AM" "SD" 0.00548922824673355 0 0.023670210968703 0 "YM_FD_SAII" "DOM"
-1469254065 1 0.49754598419816 0 "M" "I" "Paternal" "AM" "SD" 0.00548922824673355 0 0.023670210968703 0 "YM_FD_SAII" "DOM"
-1469254065 1 0.49754598419816 0 "F" "I" "Paternal" "AM" "SD" 0.00548922824673355 0 0.023670210968703 0 "YM_FD_SAII" "DOM"
-1469254065 1 0.49754598419816 0 "M" "I" "Maternal" "SAI" "SA & EPI" 0.00548922824673355 0 0.023670210968703 0 "YM_FD_SAII" "DOM"
-1469254065 1 0.49754598419816 0 "F" "I" "Maternal" "SAI" "SA & EPI" 0.00548922824673355 0 0.023670210968703 0 "YM_FD_SAII" "DOM"
-1469254065 1 0.49754598419816 0 "M" "I" "Paternal" "SAI" "SA & EPI" 0.00548922824673355 0 0.023670210968703 0 "YM_FD_SAII" "DOM"
-1469254065 1 0.49754598419816 0 "F" "I" "Paternal" "SAI" "SA & EPI" 0.00548922824673355 0 0.023670210968703 0 "YM_FD_SAII" "DOM"
-1469254065 1 0.49754598419816 0 "M" "II" "Maternal" "FD" "SD" 0.00548922824673355 0 0.023670210968703 0 "YM_FD_SAII" "DOM"
-1469254065 1 0.49754598419816 0.505497412392111 "F" "II" "Maternal" "FD" "SD" 0.00548922824673355 0 0.023670210968703 0 "YM_FD_SAII" "DOM"
-1469254065 1 0.49754598419816 0 "M" "II" "Paternal" "FD" "SD" 0.00548922824673355 0 0.023670210968703 0 "YM_FD_SAII" "DOM"
-1469254065 1 0.49754598419816 0 "F" "II" "Paternal" "FD" "SD" 0.00548922824673355 0 0.023670210968703 0 "YM_FD_SAII" "DOM"
-1469254065 1 0.49754598419816 0.188780828918186 "M" "II" "Maternal" "SAII" "SA & EPI" 0.00548922824673355 0 0.023670210968703 0 "YM_FD_SAII" "DOM"
-1469254065 1 0.49754598419816 0.331937412282935 "F" "II" "Maternal" "SAII" "SA & EPI" 0.00548922824673355 0 0.023670210968703 0 "YM_FD_SAII" "DOM"
-1469254065 1 0.49754598419816 0.186124980703617 "M" "II" "Paternal" "SAII" "SA & EPI" 0.00548922824673355 0 0.023670210968703 0 "YM_FD_SAII" "DOM"
-1469254065 1 0.49754598419816 0.191751388846612 "F" "II" "Paternal" "SAII" "SA & EPI" 0.00548922824673355 0 0.023670210968703 0 "YM_FD_SAII" "DOM"
-1469254065 1 0.49754598419816 0.124386496049544 "M" "III" "Maternal" "EPI" "SA & EPI" 0.00548922824673355 0 0.023670210968703 0 "YM_FD_SAII" "DOM"
-1469254065 1 0.49754598419816 0.126375638058727 "F" "III" "Maternal" "EPI" "SA & EPI" 0.00548922824673355 0 0.023670210968703 0 "YM_FD_SAII" "DOM"
-1469254065 1 0.49754598419816 0.124386496049544 "M" "III" "Paternal" "EPI" "SA & EPI" 0.00548922824673355 0 0.023670210968703 0 "YM_FD_SAII" "DOM"
-1469254065 1 0.49754598419816 0.126375638058727 "F" "III" "Paternal" "EPI" "SA & EPI" 0.00548922824673355 0 0.023670210968703 0 "YM_FD_SAII" "DOM"
-1977889906 1 0.494614648864305 0.494194524933507 "M" "XY" "Maternal" "YM" "SD" 0.00170125422300771 0 0.0493649193551391 0 "YM_FD_SAII" "DOM"
-1977889906 1 0.494614648864305 0.513377751903668 "F" "XY" "Maternal" "YM" "SD" 0.00170125422300771 0 0.0493649193551391 0 "YM_FD_SAII" "DOM"
-1977889906 1 0.494614648864305 0.494195233625151 "M" "XY" "Paternal" "YM" "SD" 0.00170125422300771 0 0.0493649193551391 0 "YM_FD_SAII" "DOM"
-1977889906 1 0.494614648864305 0.513377756511759 "F" "XY" "Paternal" "YM" "SD" 0.00170125422300771 0 0.0493649193551391 0 "YM_FD_SAII" "DOM"
-1977889906 1 0.494614648864305 0.24626002294509 "M" "XY" "Maternal" "SAY" "SA & EPI" 0.00170125422300771 0 0.0493649193551391 0 "YM_FD_SAII" "DOM"
-1977889906 1 0.494614648864305 0.25560063064633 "F" "XY" "Maternal" "SAY" "SA & EPI" 0.00170125422300771 0 0.0493649193551391 0 "YM_FD_SAII" "DOM"
-1977889906 1 0.494614648864305 0.246470386196819 "M" "XY" "Paternal" "SAY" "SA & EPI" 0.00170125422300771 0 0.0493649193551391 0 "YM_FD_SAII" "DOM"
-1977889906 1 0.494614648864305 0.255819158054374 "F" "XY" "Paternal" "SAY" "SA & EPI" 0.00170125422300771 0 0.0493649193551391 0 "YM_FD_SAII" "DOM"
-1977889906 1 0.494614648864305 0 "M" "I" "Maternal" "AM" "SD" 0.00170125422300771 0 0.0493649193551391 0 "YM_FD_SAII" "DOM"
-1977889906 1 0.494614648864305 0 "F" "I" "Maternal" "AM" "SD" 0.00170125422300771 0 0.0493649193551391 0 "YM_FD_SAII" "DOM"
-1977889906 1 0.494614648864305 0 "M" "I" "Paternal" "AM" "SD" 0.00170125422300771 0 0.0493649193551391 0 "YM_FD_SAII" "DOM"
-1977889906 1 0.494614648864305 0 "F" "I" "Paternal" "AM" "SD" 0.00170125422300771 0 0.0493649193551391 0 "YM_FD_SAII" "DOM"
-1977889906 1 0.494614648864305 0 "M" "I" "Maternal" "SAI" "SA & EPI" 0.00170125422300771 0 0.0493649193551391 0 "YM_FD_SAII" "DOM"
-1977889906 1 0.494614648864305 0 "F" "I" "Maternal" "SAI" "SA & EPI" 0.00170125422300771 0 0.0493649193551391 0 "YM_FD_SAII" "DOM"
-1977889906 1 0.494614648864305 0 "M" "I" "Paternal" "SAI" "SA & EPI" 0.00170125422300771 0 0.0493649193551391 0 "YM_FD_SAII" "DOM"
-1977889906 1 0.494614648864305 0 "F" "I" "Paternal" "SAI" "SA & EPI" 0.00170125422300771 0 0.0493649193551391 0 "YM_FD_SAII" "DOM"
-1977889906 1 0.494614648864305 0 "M" "II" "Maternal" "FD" "SD" 0.00170125422300771 0 0.0493649193551391 0 "YM_FD_SAII" "DOM"
-1977889906 1 0.494614648864305 0.513813822360881 "F" "II" "Maternal" "FD" "SD" 0.00170125422300771 0 0.0493649193551391 0 "YM_FD_SAII" "DOM"
-1977889906 1 0.494614648864305 0 "M" "II" "Paternal" "FD" "SD" 0.00170125422300771 0 0.0493649193551391 0 "YM_FD_SAII" "DOM"
-1977889906 1 0.494614648864305 0 "F" "II" "Paternal" "FD" "SD" 0.00170125422300771 0 0.0493649193551391 0 "YM_FD_SAII" "DOM"
-1977889906 1 0.494614648864305 0.136937934670487 "M" "II" "Maternal" "SAII" "SA & EPI" 0.00170125422300771 0 0.0493649193551391 0 "YM_FD_SAII" "DOM"
-1977889906 1 0.494614648864305 0.390668296813323 "F" "II" "Maternal" "SAII" "SA & EPI" 0.00170125422300771 0 0.0493649193551391 0 "YM_FD_SAII" "DOM"
-1977889906 1 0.494614648864305 0.132470019512365 "M" "II" "Paternal" "SAII" "SA & EPI" 0.00170125422300771 0 0.0493649193551391 0 "YM_FD_SAII" "DOM"
-1977889906 1 0.494614648864305 0.142126869496583 "F" "II" "Paternal" "SAII" "SA & EPI" 0.00170125422300771 0 0.0493649193551391 0 "YM_FD_SAII" "DOM"
-1977889906 1 0.494614648864305 0.123653662216067 "M" "III" "Maternal" "EPI" "SA & EPI" 0.00170125422300771 0 0.0493649193551391 0 "YM_FD_SAII" "DOM"
-1977889906 1 0.494614648864305 0.1284535471167 "F" "III" "Maternal" "EPI" "SA & EPI" 0.00170125422300771 0 0.0493649193551391 0 "YM_FD_SAII" "DOM"
-1977889906 1 0.494614648864305 0.123653662216067 "M" "III" "Paternal" "EPI" "SA & EPI" 0.00170125422300771 0 0.0493649193551391 0 "YM_FD_SAII" "DOM"
-1977889906 1 0.494614648864305 0.1284535471167 "F" "III" "Paternal" "EPI" "SA & EPI" 0.00170125422300771 0 0.0493649193551391 0 "YM_FD_SAII" "DOM"
-398853601 1 0.510252820788199 2.19463959882682e-320 "M" "XY" "Maternal" "YM" "SD" 0.0458741939160973 0 0.0131745354738086 0 "YM_FD_SAII" "DOM"
-398853601 1 0.510252820788199 2.10570778257539e-320 "F" "XY" "Maternal" "YM" "SD" 0.0458741939160973 0 0.0131745354738086 0 "YM_FD_SAII" "DOM"
-398853601 1 0.510252820788199 0.510252820788199 "M" "XY" "Paternal" "YM" "SD" 0.0458741939160973 0 0.0131745354738086 0 "YM_FD_SAII" "DOM"
-398853601 1 0.510252820788199 2.12843480228409e-320 "F" "XY" "Paternal" "YM" "SD" 0.0458741939160973 0 0.0131745354738086 0 "YM_FD_SAII" "DOM"
-398853601 1 0.510252820788199 0.146961108290683 "M" "XY" "Maternal" "SAY" "SA & EPI" 0.0458741939160973 0 0.0131745354738086 0 "YM_FD_SAII" "DOM"
-398853601 1 0.510252820788199 0.139182939095438 "F" "XY" "Maternal" "SAY" "SA & EPI" 0.0458741939160973 0 0.0131745354738086 0 "YM_FD_SAII" "DOM"
-398853601 1 0.510252820788199 0.382410482712248 "M" "XY" "Paternal" "SAY" "SA & EPI" 0.0458741939160973 0 0.0131745354738086 0 "YM_FD_SAII" "DOM"
-398853601 1 0.510252820788199 0.143489521288838 "F" "XY" "Paternal" "SAY" "SA & EPI" 0.0458741939160973 0 0.0131745354738086 0 "YM_FD_SAII" "DOM"
-398853601 1 0.510252820788199 0 "M" "I" "Maternal" "AM" "SD" 0.0458741939160973 0 0.0131745354738086 0 "YM_FD_SAII" "DOM"
-398853601 1 0.510252820788199 0 "F" "I" "Maternal" "AM" "SD" 0.0458741939160973 0 0.0131745354738086 0 "YM_FD_SAII" "DOM"
-398853601 1 0.510252820788199 0 "M" "I" "Paternal" "AM" "SD" 0.0458741939160973 0 0.0131745354738086 0 "YM_FD_SAII" "DOM"
-398853601 1 0.510252820788199 0 "F" "I" "Paternal" "AM" "SD" 0.0458741939160973 0 0.0131745354738086 0 "YM_FD_SAII" "DOM"
-398853601 1 0.510252820788199 0 "M" "I" "Maternal" "SAI" "SA & EPI" 0.0458741939160973 0 0.0131745354738086 0 "YM_FD_SAII" "DOM"
-398853601 1 0.510252820788199 0 "F" "I" "Maternal" "SAI" "SA & EPI" 0.0458741939160973 0 0.0131745354738086 0 "YM_FD_SAII" "DOM"
-398853601 1 0.510252820788199 0 "M" "I" "Paternal" "SAI" "SA & EPI" 0.0458741939160973 0 0.0131745354738086 0 "YM_FD_SAII" "DOM"
-398853601 1 0.510252820788199 0 "F" "I" "Paternal" "SAI" "SA & EPI" 0.0458741939160973 0 0.0131745354738086 0 "YM_FD_SAII" "DOM"
-398853601 1 0.510252820788199 0 "M" "II" "Maternal" "FD" "SD" 0.0458741939160973 0 0.0131745354738086 0 "YM_FD_SAII" "DOM"
-398853601 1 0.510252820788199 4.27910255863104e-320 "F" "II" "Maternal" "FD" "SD" 0.0458741939160973 0 0.0131745354738086 0 "YM_FD_SAII" "DOM"
-398853601 1 0.510252820788199 0 "M" "II" "Paternal" "FD" "SD" 0.0458741939160973 0 0.0131745354738086 0 "YM_FD_SAII" "DOM"
-398853601 1 0.510252820788199 0 "F" "II" "Paternal" "FD" "SD" 0.0458741939160973 0 0.0131745354738086 0 "YM_FD_SAII" "DOM"
-398853601 1 0.510252820788199 0.246997146367533 "M" "II" "Maternal" "SAII" "SA & EPI" 0.0458741939160973 0 0.0131745354738086 0 "YM_FD_SAII" "DOM"
-398853601 1 0.510252820788199 0.242609663281871 "F" "II" "Maternal" "SAII" "SA & EPI" 0.0458741939160973 0 0.0131745354738086 0 "YM_FD_SAII" "DOM"
-398853601 1 0.510252820788199 0.24531863062265 "M" "II" "Paternal" "SAII" "SA & EPI" 0.0458741939160973 0 0.0131745354738086 0 "YM_FD_SAII" "DOM"
-398853601 1 0.510252820788199 0.240971416224314 "F" "II" "Paternal" "SAII" "SA & EPI" 0.0458741939160973 0 0.0131745354738086 0 "YM_FD_SAII" "DOM"
-398853601 1 0.510252820788199 0.127563205197047 "M" "III" "Maternal" "EPI" "SA & EPI" 0.0458741939160973 0 0.0131745354738086 0 "YM_FD_SAII" "DOM"
-398853601 1 0.510252820788199 0.124451735506263 "F" "III" "Maternal" "EPI" "SA & EPI" 0.0458741939160973 0 0.0131745354738086 0 "YM_FD_SAII" "DOM"
-398853601 1 0.510252820788199 0.127563205197047 "M" "III" "Paternal" "EPI" "SA & EPI" 0.0458741939160973 0 0.0131745354738086 0 "YM_FD_SAII" "DOM"
-398853601 1 0.510252820788199 0.124451735506263 "F" "III" "Paternal" "EPI" "SA & EPI" 0.0458741939160973 0 0.0131745354738086 0 "YM_FD_SAII" "DOM"
-1714443313 1 0.498126772676337 0.497701784812688 "M" "XY" "Maternal" "YM" "SD" 0.0151036531548016 0 0.0492825904977508 0 "YM_FD_SAII" "DOM"
-1714443313 1 0.498126772676337 0.510392105246766 "F" "XY" "Maternal" "YM" "SD" 0.0151036531548016 0 0.0492825904977508 0 "YM_FD_SAII" "DOM"
-1714443313 1 0.498126772676337 0.497702505409248 "M" "XY" "Paternal" "YM" "SD" 0.0151036531548016 0 0.0492825904977508 0 "YM_FD_SAII" "DOM"
-1714443313 1 0.498126772676337 0.510392110361863 "F" "XY" "Paternal" "YM" "SD" 0.0151036531548016 0 0.0492825904977508 0 "YM_FD_SAII" "DOM"
-1714443313 1 0.498126772676337 0.240007020937441 "M" "XY" "Maternal" "SAY" "SA & EPI" 0.0151036531548016 0 0.0492825904977508 0 "YM_FD_SAII" "DOM"
-1714443313 1 0.498126772676337 0.244202388354837 "F" "XY" "Maternal" "SAY" "SA & EPI" 0.0151036531548016 0 0.0492825904977508 0 "YM_FD_SAII" "DOM"
-1714443313 1 0.498126772676337 0.241885895109914 "M" "XY" "Paternal" "SAY" "SA & EPI" 0.0151036531548016 0 0.0492825904977508 0 "YM_FD_SAII" "DOM"
-1714443313 1 0.498126772676337 0.246128134629774 "F" "XY" "Paternal" "SAY" "SA & EPI" 0.0151036531548016 0 0.0492825904977508 0 "YM_FD_SAII" "DOM"
-1714443313 1 0.498126772676337 0 "M" "I" "Maternal" "AM" "SD" 0.0151036531548016 0 0.0492825904977508 0 "YM_FD_SAII" "DOM"
-1714443313 1 0.498126772676337 0 "F" "I" "Maternal" "AM" "SD" 0.0151036531548016 0 0.0492825904977508 0 "YM_FD_SAII" "DOM"
-1714443313 1 0.498126772676337 0 "M" "I" "Paternal" "AM" "SD" 0.0151036531548016 0 0.0492825904977508 0 "YM_FD_SAII" "DOM"
-1714443313 1 0.498126772676337 0 "F" "I" "Paternal" "AM" "SD" 0.0151036531548016 0 0.0492825904977508 0 "YM_FD_SAII" "DOM"
-1714443313 1 0.498126772676337 0 "M" "I" "Maternal" "SAI" "SA & EPI" 0.0151036531548016 0 0.0492825904977508 0 "YM_FD_SAII" "DOM"
-1714443313 1 0.498126772676337 0 "F" "I" "Maternal" "SAI" "SA & EPI" 0.0151036531548016 0 0.0492825904977508 0 "YM_FD_SAII" "DOM"
-1714443313 1 0.498126772676337 0 "M" "I" "Paternal" "SAI" "SA & EPI" 0.0151036531548016 0 0.0492825904977508 0 "YM_FD_SAII" "DOM"
-1714443313 1 0.498126772676337 0 "F" "I" "Paternal" "SAI" "SA & EPI" 0.0151036531548016 0 0.0492825904977508 0 "YM_FD_SAII" "DOM"
-1714443313 1 0.498126772676337 0 "M" "II" "Maternal" "FD" "SD" 0.0151036531548016 0 0.0492825904977508 0 "YM_FD_SAII" "DOM"
-1714443313 1 0.498126772676337 0.510827567271146 "F" "II" "Maternal" "FD" "SD" 0.0151036531548016 0 0.0492825904977508 0 "YM_FD_SAII" "DOM"
-1714443313 1 0.498126772676337 0 "M" "II" "Paternal" "FD" "SD" 0.0151036531548016 0 0.0492825904977508 0 "YM_FD_SAII" "DOM"
-1714443313 1 0.498126772676337 0 "F" "II" "Paternal" "FD" "SD" 0.0151036531548016 0 0.0492825904977508 0 "YM_FD_SAII" "DOM"
-1714443313 1 0.498126772676337 0.138039947458034 "M" "II" "Maternal" "SAII" "SA & EPI" 0.0151036531548016 0 0.0492825904977508 0 "YM_FD_SAII" "DOM"
-1714443313 1 0.498126772676337 0.388271520536126 "F" "II" "Maternal" "SAII" "SA & EPI" 0.0151036531548016 0 0.0492825904977508 0 "YM_FD_SAII" "DOM"
-1714443313 1 0.498126772676337 0.133544613631744 "M" "II" "Paternal" "SAII" "SA & EPI" 0.0151036531548016 0 0.0492825904977508 0 "YM_FD_SAII" "DOM"
-1714443313 1 0.498126772676337 0.141434027624001 "F" "II" "Paternal" "SAII" "SA & EPI" 0.0151036531548016 0 0.0492825904977508 0 "YM_FD_SAII" "DOM"
-1714443313 1 0.498126772676337 0.12453169316908 "M" "III" "Maternal" "EPI" "SA & EPI" 0.0151036531548016 0 0.0492825904977508 0 "YM_FD_SAII" "DOM"
-1714443313 1 0.498126772676337 0.12770698362638 "F" "III" "Maternal" "EPI" "SA & EPI" 0.0151036531548016 0 0.0492825904977508 0 "YM_FD_SAII" "DOM"
-1714443313 1 0.498126772676337 0.12453169316908 "M" "III" "Paternal" "EPI" "SA & EPI" 0.0151036531548016 0 0.0492825904977508 0 "YM_FD_SAII" "DOM"
-1714443313 1 0.498126772676337 0.12770698362638 "F" "III" "Paternal" "EPI" "SA & EPI" 0.0151036531548016 0 0.0492825904977508 0 "YM_FD_SAII" "DOM"
1892751857 1 0.500375149325303 0.499880947472036 "M" "XY" "Maternal" "YM" "SD" 0.0232906071119942 0 0.045285709714517 0 "YM_FD_SAII" "DOM"
1892751857 1 0.500375149325303 0.507464361584303 "F" "XY" "Maternal" "YM" "SD" 0.0232906071119942 0 0.045285709714517 0 "YM_FD_SAII" "DOM"
1892751857 1 0.500375149325303 0.499881919128441 "M" "XY" "Paternal" "YM" "SD" 0.0232906071119942 0 0.045285709714517 0 "YM_FD_SAII" "DOM"
1892751857 1 0.500375149325303 0.507464368524172 "F" "XY" "Paternal" "YM" "SD" 0.0232906071119942 0 0.045285709714517 0 "YM_FD_SAII" "DOM"
1892751857 1 0.500375149325303 0.236434942409498 "M" "XY" "Maternal" "SAY" "SA & EPI" 0.0232906071119942 0 0.045285709714517 0 "YM_FD_SAII" "DOM"
1892751857 1 0.500375149325303 0.23707835637767 "F" "XY" "Maternal" "SAY" "SA & EPI" 0.0232906071119942 0 0.045285709714517 0 "YM_FD_SAII" "DOM"
1892751857 1 0.500375149325303 0.239341368608201 "M" "XY" "Paternal" "SAY" "SA & EPI" 0.0232906071119942 0 0.045285709714517 0 "YM_FD_SAII" "DOM"
1892751857 1 0.500375149325303 0.240025183702841 "F" "XY" "Paternal" "SAY" "SA & EPI" 0.0232906071119942 0 0.045285709714517 0 "YM_FD_SAII" "DOM"
1892751857 1 0.500375149325303 0 "M" "I" "Maternal" "AM" "SD" 0.0232906071119942 0 0.045285709714517 0 "YM_FD_SAII" "DOM"
1892751857 1 0.500375149325303 0 "F" "I" "Maternal" "AM" "SD" 0.0232906071119942 0 0.045285709714517 0 "YM_FD_SAII" "DOM"
1892751857 1 0.500375149325303 0 "M" "I" "Paternal" "AM" "SD" 0.0232906071119942 0 0.045285709714517 0 "YM_FD_SAII" "DOM"
1892751857 1 0.500375149325303 0 "F" "I" "Paternal" "AM" "SD" 0.0232906071119942 0 0.045285709714517 0 "YM_FD_SAII" "DOM"
1892751857 1 0.500375149325303 0 "M" "I" "Maternal" "SAI" "SA & EPI" 0.0232906071119942 0 0.045285709714517 0 "YM_FD_SAII" "DOM"
1892751857 1 0.500375149325303 0 "F" "I" "Maternal" "SAI" "SA & EPI" 0.0232906071119942 0 0.045285709714517 0 "YM_FD_SAII" "DOM"
1892751857 1 0.500375149325303 0 "M" "I" "Paternal" "SAI" "SA & EPI" 0.0232906071119942 0 0.045285709714517 0 "YM_FD_SAII" "DOM"
1892751857 1 0.500375149325303 0 "F" "I" "Paternal" "SAI" "SA & EPI" 0.0232906071119942 0 0.045285709714517 0 "YM_FD_SAII" "DOM"
1892751857 1 0.500375149325303 0 "M" "II" "Maternal" "FD" "SD" 0.0232906071119942 0 0.045285709714517 0 "YM_FD_SAII" "DOM"
1892751857 1 0.500375149325303 0.507965577452117 "F" "II" "Maternal" "FD" "SD" 0.0232906071119942 0 0.045285709714517 0 "YM_FD_SAII" "DOM"
1892751857 1 0.500375149325303 0 "M" "II" "Paternal" "FD" "SD" 0.0232906071119942 0 0.045285709714517 0 "YM_FD_SAII" "DOM"
1892751857 1 0.500375149325303 0 "F" "II" "Paternal" "FD" "SD" 0.0232906071119942 0 0.045285709714517 0 "YM_FD_SAII" "DOM"
1892751857 1 0.500375149325303 0.145226404101191 "M" "II" "Maternal" "SAII" "SA & EPI" 0.0232906071119942 0 0.045285709714517 0 "YM_FD_SAII" "DOM"
1892751857 1 0.500375149325303 0.379722624030601 "F" "II" "Maternal" "SAII" "SA & EPI" 0.0232906071119942 0 0.045285709714517 0 "YM_FD_SAII" "DOM"
1892751857 1 0.500375149325303 0.140931434208408 "M" "II" "Paternal" "SAII" "SA & EPI" 0.0232906071119942 0 0.045285709714517 0 "YM_FD_SAII" "DOM"
1892751857 1 0.500375149325303 0.147315901598276 "F" "II" "Paternal" "SAII" "SA & EPI" 0.0232906071119942 0 0.045285709714517 0 "YM_FD_SAII" "DOM"
1892751857 1 0.500375149325303 0.125093787331331 "M" "III" "Maternal" "EPI" "SA & EPI" 0.0232906071119942 0 0.045285709714517 0 "YM_FD_SAII" "DOM"
1892751857 1 0.500375149325303 0.126991516911407 "F" "III" "Maternal" "EPI" "SA & EPI" 0.0232906071119942 0 0.045285709714517 0 "YM_FD_SAII" "DOM"
1892751857 1 0.500375149325303 0.125093787331331 "M" "III" "Paternal" "EPI" "SA & EPI" 0.0232906071119942 0 0.045285709714517 0 "YM_FD_SAII" "DOM"
1892751857 1 0.500375149325303 0.126991516911407 "F" "III" "Paternal" "EPI" "SA & EPI" 0.0232906071119942 0 0.045285709714517 0 "YM_FD_SAII" "DOM"
-2138973666 1 0.497921760104521 0.497377710250851 "M" "XY" "Maternal" "YM" "SD" 0.0129029079456814 0 0.0425944553804584 0 "YM_FD_SAII" "DOM"
-2138973666 1 0.497921760104521 0.50880409152363 "F" "XY" "Maternal" "YM" "SD" 0.0129029079456814 0 0.0425944553804584 0 "YM_FD_SAII" "DOM"
-2138973666 1 0.497921760104521 0.497378892741906 "M" "XY" "Paternal" "YM" "SD" 0.0129029079456814 0 0.0425944553804584 0 "YM_FD_SAII" "DOM"
-2138973666 1 0.497921760104521 0.508804098015064 "F" "XY" "Paternal" "YM" "SD" 0.0129029079456814 0 0.0425944553804584 0 "YM_FD_SAII" "DOM"
-2138973666 1 0.497921760104521 0.241185374890148 "M" "XY" "Maternal" "SAY" "SA & EPI" 0.0129029079456814 0 0.0425944553804584 0 "YM_FD_SAII" "DOM"
-2138973666 1 0.497921760104521 0.245086131374958 "F" "XY" "Maternal" "SAY" "SA & EPI" 0.0129029079456814 0 0.0425944553804584 0 "YM_FD_SAII" "DOM"
-2138973666 1 0.497921760104521 0.242790267338078 "M" "XY" "Paternal" "SAY" "SA & EPI" 0.0129029079456814 0 0.0425944553804584 0 "YM_FD_SAII" "DOM"
-2138973666 1 0.497921760104521 0.246727245968028 "F" "XY" "Paternal" "SAY" "SA & EPI" 0.0129029079456814 0 0.0425944553804584 0 "YM_FD_SAII" "DOM"
-2138973666 1 0.497921760104521 0 "M" "I" "Maternal" "AM" "SD" 0.0129029079456814 0 0.0425944553804584 0 "YM_FD_SAII" "DOM"
-2138973666 1 0.497921760104521 0 "F" "I" "Maternal" "AM" "SD" 0.0129029079456814 0 0.0425944553804584 0 "YM_FD_SAII" "DOM"
-2138973666 1 0.497921760104521 0 "M" "I" "Paternal" "AM" "SD" 0.0129029079456814 0 0.0425944553804584 0 "YM_FD_SAII" "DOM"
-2138973666 1 0.497921760104521 0 "F" "I" "Paternal" "AM" "SD" 0.0129029079456814 0 0.0425944553804584 0 "YM_FD_SAII" "DOM"
-2138973666 1 0.497921760104521 0 "M" "I" "Maternal" "SAI" "SA & EPI" 0.0129029079456814 0 0.0425944553804584 0 "YM_FD_SAII" "DOM"
-2138973666 1 0.497921760104521 0 "F" "I" "Maternal" "SAI" "SA & EPI" 0.0129029079456814 0 0.0425944553804584 0 "YM_FD_SAII" "DOM"
-2138973666 1 0.497921760104521 0 "M" "I" "Paternal" "SAI" "SA & EPI" 0.0129029079456814 0 0.0425944553804584 0 "YM_FD_SAII" "DOM"
-2138973666 1 0.497921760104521 0 "F" "I" "Paternal" "SAI" "SA & EPI" 0.0129029079456814 0 0.0425944553804584 0 "YM_FD_SAII" "DOM"
-2138973666 1 0.497921760104521 0 "M" "II" "Maternal" "FD" "SD" 0.0129029079456814 0 0.0425944553804584 0 "YM_FD_SAII" "DOM"
-2138973666 1 0.497921760104521 0.509360044238938 "F" "II" "Maternal" "FD" "SD" 0.0129029079456814 0 0.0425944553804584 0 "YM_FD_SAII" "DOM"
-2138973666 1 0.497921760104521 0 "M" "II" "Paternal" "FD" "SD" 0.0129029079456814 0 0.0425944553804584 0 "YM_FD_SAII" "DOM"
-2138973666 1 0.497921760104521 0 "F" "II" "Paternal" "FD" "SD" 0.0129029079456814 0 0.0425944553804584 0 "YM_FD_SAII" "DOM"
-2138973666 1 0.497921760104521 0.14918696049711 "M" "II" "Maternal" "SAII" "SA & EPI" 0.0129029079456814 0 0.0425944553804584 0 "YM_FD_SAII" "DOM"
-2138973666 1 0.497921760104521 0.376133998324614 "F" "II" "Maternal" "SAII" "SA & EPI" 0.0129029079456814 0 0.0425944553804584 0 "YM_FD_SAII" "DOM"
-2138973666 1 0.497921760104521 0.145073185270054 "M" "II" "Paternal" "SAII" "SA & EPI" 0.0129029079456814 0 0.0425944553804584 0 "YM_FD_SAII" "DOM"
-2138973666 1 0.497921760104521 0.152508105517253 "F" "II" "Paternal" "SAII" "SA & EPI" 0.0129029079456814 0 0.0425944553804584 0 "YM_FD_SAII" "DOM"
-2138973666 1 0.497921760104521 0.124480440026135 "M" "III" "Maternal" "EPI" "SA & EPI" 0.0129029079456814 0 0.0425944553804584 0 "YM_FD_SAII" "DOM"
-2138973666 1 0.497921760104521 0.127340161617432 "F" "III" "Maternal" "EPI" "SA & EPI" 0.0129029079456814 0 0.0425944553804584 0 "YM_FD_SAII" "DOM"
-2138973666 1 0.497921760104521 0.124480440026135 "M" "III" "Paternal" "EPI" "SA & EPI" 0.0129029079456814 0 0.0425944553804584 0 "YM_FD_SAII" "DOM"
-2138973666 1 0.497921760104521 0.127340161617432 "F" "III" "Paternal" "EPI" "SA & EPI" 0.0129029079456814 0 0.0425944553804584 0 "YM_FD_SAII" "DOM"
232743150 1 0.512105430554664 2.30382810655773e-320 "M" "XY" "Maternal" "YM" "SD" 0.0479624278377742 0 0.00746738156303763 0 "YM_FD_SAII" "DOM"
232743150 1 0.512105430554664 2.19908618963939e-320 "F" "XY" "Maternal" "YM" "SD" 0.0479624278377742 0 0.00746738156303763 0 "YM_FD_SAII" "DOM"
232743150 1 0.512105430554664 0.512105430554664 "M" "XY" "Paternal" "YM" "SD" 0.0479624278377742 0 0.00746738156303763 0 "YM_FD_SAII" "DOM"
232743150 1 0.512105430554664 2.21292002772294e-320 "F" "XY" "Paternal" "YM" "SD" 0.0479624278377742 0 0.00746738156303763 0 "YM_FD_SAII" "DOM"
232743150 1 0.512105430554664 0.143956305720523 "M" "XY" "Maternal" "SAY" "SA & EPI" 0.0479624278377742 0 0.00746738156303763 0 "YM_FD_SAII" "DOM"
232743150 1 0.512105430554664 0.135200549749522 "F" "XY" "Maternal" "SAY" "SA & EPI" 0.0479624278377742 0 0.00746738156303763 0 "YM_FD_SAII" "DOM"
232743150 1 0.512105430554664 0.38718213529819 "M" "XY" "Paternal" "SAY" "SA & EPI" 0.0479624278377742 0 0.00746738156303763 0 "YM_FD_SAII" "DOM"
232743150 1 0.512105430554664 0.139608689824915 "F" "XY" "Paternal" "SAY" "SA & EPI" 0.0479624278377742 0 0.00746738156303763 0 "YM_FD_SAII" "DOM"
232743150 1 0.512105430554664 0 "M" "I" "Maternal" "AM" "SD" 0.0479624278377742 0 0.00746738156303763 0 "YM_FD_SAII" "DOM"
232743150 1 0.512105430554664 0 "F" "I" "Maternal" "AM" "SD" 0.0479624278377742 0 0.00746738156303763 0 "YM_FD_SAII" "DOM"
232743150 1 0.512105430554664 0 "M" "I" "Paternal" "AM" "SD" 0.0479624278377742 0 0.00746738156303763 0 "YM_FD_SAII" "DOM"
232743150 1 0.512105430554664 0 "F" "I" "Paternal" "AM" "SD" 0.0479624278377742 0 0.00746738156303763 0 "YM_FD_SAII" "DOM"
232743150 1 0.512105430554664 0 "M" "I" "Maternal" "SAI" "SA & EPI" 0.0479624278377742 0 0.00746738156303763 0 "YM_FD_SAII" "DOM"
232743150 1 0.512105430554664 0 "F" "I" "Maternal" "SAI" "SA & EPI" 0.0479624278377742 0 0.00746738156303763 0 "YM_FD_SAII" "DOM"
232743150 1 0.512105430554664 0 "M" "I" "Paternal" "SAI" "SA & EPI" 0.0479624278377742 0 0.00746738156303763 0 "YM_FD_SAII" "DOM"
232743150 1 0.512105430554664 0 "F" "I" "Paternal" "SAI" "SA & EPI" 0.0479624278377742 0 0.00746738156303763 0 "YM_FD_SAII" "DOM"
232743150 1 0.512105430554664 0 "M" "II" "Maternal" "FD" "SD" 0.0479624278377742 0 0.00746738156303763 0 "YM_FD_SAII" "DOM"
232743150 1 0.512105430554664 4.42781631802925e-320 "F" "II" "Maternal" "FD" "SD" 0.0479624278377742 0 0.00746738156303763 0 "YM_FD_SAII" "DOM"
232743150 1 0.512105430554664 0 "M" "II" "Paternal" "FD" "SD" 0.0479624278377742 0 0.00746738156303763 0 "YM_FD_SAII" "DOM"
232743150 1 0.512105430554664 0 "F" "II" "Paternal" "FD" "SD" 0.0479624278377742 0 0.00746738156303763 0 "YM_FD_SAII" "DOM"
232743150 1 0.512105430554664 0.25136210580987 "M" "II" "Maternal" "SAII" "SA & EPI" 0.0479624278377742 0 0.00746738156303763 0 "YM_FD_SAII" "DOM"
232743150 1 0.512105430554664 0.244489686088634 "F" "II" "Maternal" "SAII" "SA & EPI" 0.0479624278377742 0 0.00746738156303763 0 "YM_FD_SAII" "DOM"
232743150 1 0.512105430554664 0.250406472463885 "M" "II" "Paternal" "SAII" "SA & EPI" 0.0479624278377742 0 0.00746738156303763 0 "YM_FD_SAII" "DOM"
232743150 1 0.512105430554664 0.243563575975378 "F" "II" "Paternal" "SAII" "SA & EPI" 0.0479624278377742 0 0.00746738156303763 0 "YM_FD_SAII" "DOM"
232743150 1 0.512105430554664 0.128026357638637 "M" "III" "Maternal" "EPI" "SA & EPI" 0.0479624278377742 0 0.00746738156303763 0 "YM_FD_SAII" "DOM"
232743150 1 0.512105430554664 0.124054505366978 "F" "III" "Maternal" "EPI" "SA & EPI" 0.0479624278377742 0 0.00746738156303763 0 "YM_FD_SAII" "DOM"
232743150 1 0.512105430554664 0.128026357638637 "M" "III" "Paternal" "EPI" "SA & EPI" 0.0479624278377742 0 0.00746738156303763 0 "YM_FD_SAII" "DOM"
232743150 1 0.512105430554664 0.124054505366978 "F" "III" "Paternal" "EPI" "SA & EPI" 0.0479624278377742 0 0.00746738156303763 0 "YM_FD_SAII" "DOM"
-727263961 1 0.502150129429947 5.1884111050777e-69 "M" "XY" "Maternal" "YM" "SD" 0.0256869086413644 0 0.0241595063009299 0 "YM_FD_SAII" "DOM"
-727263961 1 0.502150129429947 5.1652751708961e-69 "F" "XY" "Maternal" "YM" "SD" 0.0256869086413644 0 0.0241595063009299 0 "YM_FD_SAII" "DOM"
-727263961 1 0.502150129429947 0.502150129429947 "M" "XY" "Paternal" "YM" "SD" 0.0256869086413644 0 0.0241595063009299 0 "YM_FD_SAII" "DOM"
-727263961 1 0.502150129429947 5.18472221878299e-69 "F" "XY" "Paternal" "YM" "SD" 0.0256869086413644 0 0.0241595063009299 0 "YM_FD_SAII" "DOM"
-727263961 1 0.502150129429947 0.18561629809892 "M" "XY" "Maternal" "SAY" "SA & EPI" 0.0256869086413644 0 0.0241595063009299 0 "YM_FD_SAII" "DOM"
-727263961 1 0.502150129429947 0.182783285863481 "F" "XY" "Maternal" "SAY" "SA & EPI" 0.0256869086413644 0 0.0241595063009299 0 "YM_FD_SAII" "DOM"
-727263961 1 0.502150129429947 0.334960821530831 "M" "XY" "Paternal" "SAY" "SA & EPI" 0.0256869086413644 0 0.0241595063009299 0 "YM_FD_SAII" "DOM"
-727263961 1 0.502150129429947 0.185650260719136 "F" "XY" "Paternal" "SAY" "SA & EPI" 0.0256869086413644 0 0.0241595063009299 0 "YM_FD_SAII" "DOM"
-727263961 1 0.502150129429947 0 "M" "I" "Maternal" "AM" "SD" 0.0256869086413644 0 0.0241595063009299 0 "YM_FD_SAII" "DOM"
-727263961 1 0.502150129429947 0 "F" "I" "Maternal" "AM" "SD" 0.0256869086413644 0 0.0241595063009299 0 "YM_FD_SAII" "DOM"
-727263961 1 0.502150129429947 0 "M" "I" "Paternal" "AM" "SD" 0.0256869086413644 0 0.0241595063009299 0 "YM_FD_SAII" "DOM"
-727263961 1 0.502150129429947 0 "F" "I" "Paternal" "AM" "SD" 0.0256869086413644 0 0.0241595063009299 0 "YM_FD_SAII" "DOM"
-727263961 1 0.502150129429947 0 "M" "I" "Maternal" "SAI" "SA & EPI" 0.0256869086413644 0 0.0241595063009299 0 "YM_FD_SAII" "DOM"
-727263961 1 0.502150129429947 0 "F" "I" "Maternal" "SAI" "SA & EPI" 0.0256869086413644 0 0.0241595063009299 0 "YM_FD_SAII" "DOM"
-727263961 1 0.502150129429947 0 "M" "I" "Paternal" "SAI" "SA & EPI" 0.0256869086413644 0 0.0241595063009299 0 "YM_FD_SAII" "DOM"
-727263961 1 0.502150129429947 0 "F" "I" "Paternal" "SAI" "SA & EPI" 0.0256869086413644 0 0.0241595063009299 0 "YM_FD_SAII" "DOM"
-727263961 1 0.502150129429947 0 "M" "II" "Maternal" "FD" "SD" 0.0256869086413644 0 0.0241595063009299 0 "YM_FD_SAII" "DOM"
-727263961 1 0.502150129429947 1.03892179721648e-68 "F" "II" "Maternal" "FD" "SD" 0.0256869086413644 0 0.0241595063009299 0 "YM_FD_SAII" "DOM"
-727263961 1 0.502150129429947 0 "M" "II" "Paternal" "FD" "SD" 0.0256869086413644 0 0.0241595063009299 0 "YM_FD_SAII" "DOM"
-727263961 1 0.502150129429947 0 "F" "II" "Paternal" "FD" "SD" 0.0256869086413644 0 0.0241595063009299 0 "YM_FD_SAII" "DOM"
-727263961 1 0.502150129429947 0.236792193563078 "M" "II" "Maternal" "SAII" "SA & EPI" 0.0256869086413644 0 0.0241595063009299 0 "YM_FD_SAII" "DOM"
-727263961 1 0.502150129429947 0.239787600080776 "F" "II" "Maternal" "SAII" "SA & EPI" 0.0256869086413644 0 0.0241595063009299 0 "YM_FD_SAII" "DOM"
-727263961 1 0.502150129429947 0.23377122971469 "M" "II" "Paternal" "SAII" "SA & EPI" 0.0256869086413644 0 0.0241595063009299 0 "YM_FD_SAII" "DOM"
-727263961 1 0.502150129429947 0.236762901763581 "F" "II" "Paternal" "SAII" "SA & EPI" 0.0256869086413644 0 0.0241595063009299 0 "YM_FD_SAII" "DOM"
-727263961 1 0.502150129429947 0.125537532357497 "M" "III" "Maternal" "EPI" "SA & EPI" 0.0256869086413644 0 0.0241595063009299 0 "YM_FD_SAII" "DOM"
-727263961 1 0.502150129429947 0.125523928095599 "F" "III" "Maternal" "EPI" "SA & EPI" 0.0256869086413644 0 0.0241595063009299 0 "YM_FD_SAII" "DOM"
-727263961 1 0.502150129429947 0.125537532357497 "M" "III" "Paternal" "EPI" "SA & EPI" 0.0256869086413644 0 0.0241595063009299 0 "YM_FD_SAII" "DOM"
-727263961 1 0.502150129429947 0.125523928095599 "F" "III" "Paternal" "EPI" "SA & EPI" 0.0256869086413644 0 0.0241595063009299 0 "YM_FD_SAII" "DOM"
-1299025382 1 0.503549117812435 1.026150892104e-180 "M" "XY" "Maternal" "YM" "SD" 0.0307506797485985 0 0.0244282687664963 0 "YM_FD_SAII" "DOM"
-1299025382 1 0.503549117812435 1.01511889145335e-180 "F" "XY" "Maternal" "YM" "SD" 0.0307506797485985 0 0.0244282687664963 0 "YM_FD_SAII" "DOM"
-1299025382 1 0.503549117812435 0.503549117812435 "M" "XY" "Paternal" "YM" "SD" 0.0307506797485985 0 0.0244282687664963 0 "YM_FD_SAII" "DOM"
-1299025382 1 0.503549117812435 1.02044904778549e-180 "F" "XY" "Paternal" "YM" "SD" 0.0307506797485985 0 0.0244282687664963 0 "YM_FD_SAII" "DOM"
-1299025382 1 0.503549117812435 0.174493025202027 "M" "XY" "Maternal" "SAY" "SA & EPI" 0.0307506797485985 0 0.0244282687664963 0 "YM_FD_SAII" "DOM"
-1299025382 1 0.503549117812435 0.170611822147902 "F" "XY" "Maternal" "SAY" "SA & EPI" 0.0307506797485985 0 0.0244282687664963 0 "YM_FD_SAII" "DOM"
-1299025382 1 0.503549117812435 0.348096063853099 "M" "XY" "Paternal" "SAY" "SA & EPI" 0.0307506797485985 0 0.0244282687664963 0 "YM_FD_SAII" "DOM"
-1299025382 1 0.503549117812435 0.173911925750589 "F" "XY" "Paternal" "SAY" "SA & EPI" 0.0307506797485985 0 0.0244282687664963 0 "YM_FD_SAII" "DOM"
-1299025382 1 0.503549117812435 0 "M" "I" "Maternal" "AM" "SD" 0.0307506797485985 0 0.0244282687664963 0 "YM_FD_SAII" "DOM"
-1299025382 1 0.503549117812435 0 "F" "I" "Maternal" "AM" "SD" 0.0307506797485985 0 0.0244282687664963 0 "YM_FD_SAII" "DOM"
-1299025382 1 0.503549117812435 0 "M" "I" "Paternal" "AM" "SD" 0.0307506797485985 0 0.0244282687664963 0 "YM_FD_SAII" "DOM"
-1299025382 1 0.503549117812435 0 "F" "I" "Paternal" "AM" "SD" 0.0307506797485985 0 0.0244282687664963 0 "YM_FD_SAII" "DOM"
-1299025382 1 0.503549117812435 0 "M" "I" "Maternal" "SAI" "SA & EPI" 0.0307506797485985 0 0.0244282687664963 0 "YM_FD_SAII" "DOM"
-1299025382 1 0.503549117812435 0 "F" "I" "Maternal" "SAI" "SA & EPI" 0.0307506797485985 0 0.0244282687664963 0 "YM_FD_SAII" "DOM"
-1299025382 1 0.503549117812435 0 "M" "I" "Paternal" "SAI" "SA & EPI" 0.0307506797485985 0 0.0244282687664963 0 "YM_FD_SAII" "DOM"
-1299025382 1 0.503549117812435 0 "F" "I" "Paternal" "SAI" "SA & EPI" 0.0307506797485985 0 0.0244282687664963 0 "YM_FD_SAII" "DOM"
-1299025382 1 0.503549117812435 0 "M" "II" "Maternal" "FD" "SD" 0.0307506797485985 0 0.0244282687664963 0 "YM_FD_SAII" "DOM"
-1299025382 1 0.503549117812435 2.04631413929583e-180 "F" "II" "Maternal" "FD" "SD" 0.0307506797485985 0 0.0244282687664963 0 "YM_FD_SAII" "DOM"
-1299025382 1 0.503549117812435 0 "M" "II" "Paternal" "FD" "SD" 0.0307506797485985 0 0.0244282687664963 0 "YM_FD_SAII" "DOM"
-1299025382 1 0.503549117812435 0 "F" "II" "Paternal" "FD" "SD" 0.0307506797485985 0 0.0244282687664963 0 "YM_FD_SAII" "DOM"
-1299025382 1 0.503549117812435 0.237301924577488 "M" "II" "Maternal" "SAII" "SA & EPI" 0.0307506797485985 0 0.0244282687664963 0 "YM_FD_SAII" "DOM"
-1299025382 1 0.503549117812435 0.239469203075904 "F" "II" "Maternal" "SAII" "SA & EPI" 0.0307506797485985 0 0.0244282687664963 0 "YM_FD_SAII" "DOM"
-1299025382 1 0.503549117812435 0.234239100585647 "M" "II" "Paternal" "SAII" "SA & EPI" 0.0307506797485985 0 0.0244282687664963 0 "YM_FD_SAII" "DOM"
-1299025382 1 0.503549117812435 0.23641360438232 "F" "II" "Paternal" "SAII" "SA & EPI" 0.0307506797485985 0 0.0244282687664963 0 "YM_FD_SAII" "DOM"
-1299025382 1 0.503549117812435 0.125887279453109 "M" "III" "Maternal" "EPI" "SA & EPI" 0.0307506797485985 0 0.0244282687664963 0 "YM_FD_SAII" "DOM"
-1299025382 1 0.503549117812435 0.125417998181774 "F" "III" "Maternal" "EPI" "SA & EPI" 0.0307506797485985 0 0.0244282687664963 0 "YM_FD_SAII" "DOM"
-1299025382 1 0.503549117812435 0.125887279453109 "M" "III" "Paternal" "EPI" "SA & EPI" 0.0307506797485985 0 0.0244282687664963 0 "YM_FD_SAII" "DOM"
-1299025382 1 0.503549117812435 0.125417998181774 "F" "III" "Paternal" "EPI" "SA & EPI" 0.0307506797485985 0 0.0244282687664963 0 "YM_FD_SAII" "DOM"
-1274628407 1 0.496732616375173 0.494328866179673 "M" "XY" "Maternal" "YM" "SD" 0.000412537017837167 0 0.0190752354683354 0 "YM_FD_SAII" "DOM"
-1274628407 1 0.496732616375173 0.502871204089256 "F" "XY" "Maternal" "YM" "SD" 0.000412537017837167 0 0.0190752354683354 0 "YM_FD_SAII" "DOM"
-1274628407 1 0.496732616375173 0.494351993125462 "M" "XY" "Paternal" "YM" "SD" 0.000412537017837167 0 0.0190752354683354 0 "YM_FD_SAII" "DOM"
-1274628407 1 0.496732616375173 0.50287122992474 "F" "XY" "Paternal" "YM" "SD" 0.000412537017837167 0 0.0190752354683354 0 "YM_FD_SAII" "DOM"
-1274628407 1 0.496732616375173 0.245838026114543 "M" "XY" "Maternal" "SAY" "SA & EPI" 0.000412537017837167 0 0.0190752354683354 0 "YM_FD_SAII" "DOM"
-1274628407 1 0.496732616375173 0.250034177817462 "F" "XY" "Maternal" "SAY" "SA & EPI" 0.000412537017837167 0 0.0190752354683354 0 "YM_FD_SAII" "DOM"
-1274628407 1 0.496732616375173 0.245889251327704 "M" "XY" "Paternal" "SAY" "SA & EPI" 0.000412537017837167 0 0.0190752354683354 0 "YM_FD_SAII" "DOM"
-1274628407 1 0.496732616375173 0.250086287727394 "F" "XY" "Paternal" "SAY" "SA & EPI" 0.000412537017837167 0 0.0190752354683354 0 "YM_FD_SAII" "DOM"
-1274628407 1 0.496732616375173 0 "M" "I" "Maternal" "AM" "SD" 0.000412537017837167 0 0.0190752354683354 0 "YM_FD_SAII" "DOM"
-1274628407 1 0.496732616375173 0 "F" "I" "Maternal" "AM" "SD" 0.000412537017837167 0 0.0190752354683354 0 "YM_FD_SAII" "DOM"
-1274628407 1 0.496732616375173 0 "M" "I" "Paternal" "AM" "SD" 0.000412537017837167 0 0.0190752354683354 0 "YM_FD_SAII" "DOM"
-1274628407 1 0.496732616375173 0 "F" "I" "Paternal" "AM" "SD" 0.000412537017837167 0 0.0190752354683354 0 "YM_FD_SAII" "DOM"
-1274628407 1 0.496732616375173 0 "M" "I" "Maternal" "SAI" "SA & EPI" 0.000412537017837167 0 0.0190752354683354 0 "YM_FD_SAII" "DOM"
-1274628407 1 0.496732616375173 0 "F" "I" "Maternal" "SAI" "SA & EPI" 0.000412537017837167 0 0.0190752354683354 0 "YM_FD_SAII" "DOM"
-1274628407 1 0.496732616375173 0 "M" "I" "Paternal" "SAI" "SA & EPI" 0.000412537017837167 0 0.0190752354683354 0 "YM_FD_SAII" "DOM"
-1274628407 1 0.496732616375173 0 "F" "I" "Paternal" "SAI" "SA & EPI" 0.000412537017837167 0 0.0190752354683354 0 "YM_FD_SAII" "DOM"
-1274628407 1 0.496732616375173 0 "M" "II" "Maternal" "FD" "SD" 0.000412537017837167 0 0.0190752354683354 0 "YM_FD_SAII" "DOM"
-1274628407 1 0.496732616375173 0.50530471144821 "F" "II" "Maternal" "FD" "SD" 0.000412537017837167 0 0.0190752354683354 0 "YM_FD_SAII" "DOM"
-1274628407 1 0.496732616375173 0 "M" "II" "Paternal" "FD" "SD" 0.000412537017837167 0 0.0190752354683354 0 "YM_FD_SAII" "DOM"
-1274628407 1 0.496732616375173 0 "F" "II" "Paternal" "FD" "SD" 0.000412537017837167 0 0.0190752354683354 0 "YM_FD_SAII" "DOM"
-1274628407 1 0.496732616375173 0.199872182008712 "M" "II" "Maternal" "SAII" "SA & EPI" 0.000412537017837167 0 0.0190752354683354 0 "YM_FD_SAII" "DOM"
-1274628407 1 0.496732616375173 0.318996681870345 "F" "II" "Maternal" "SAII" "SA & EPI" 0.000412537017837167 0 0.0190752354683354 0 "YM_FD_SAII" "DOM"
-1274628407 1 0.496732616375173 0.19766972558548 "M" "II" "Paternal" "SAII" "SA & EPI" 0.000412537017837167 0 0.0190752354683354 0 "YM_FD_SAII" "DOM"
-1274628407 1 0.496732616375173 0.203291264810932 "F" "II" "Paternal" "SAII" "SA & EPI" 0.000412537017837167 0 0.0190752354683354 0 "YM_FD_SAII" "DOM"
-1274628407 1 0.496732616375173 0.124183154093799 "M" "III" "Maternal" "EPI" "SA & EPI" 0.000412537017837167 0 0.0190752354683354 0 "YM_FD_SAII" "DOM"
-1274628407 1 0.496732616375173 0.126329129642724 "F" "III" "Maternal" "EPI" "SA & EPI" 0.000412537017837167 0 0.0190752354683354 0 "YM_FD_SAII" "DOM"
-1274628407 1 0.496732616375173 0.124183154093799 "M" "III" "Paternal" "EPI" "SA & EPI" 0.000412537017837167 0 0.0190752354683354 0 "YM_FD_SAII" "DOM"
-1274628407 1 0.496732616375173 0.126329129642724 "F" "III" "Paternal" "EPI" "SA & EPI" 0.000412537017837167 0 0.0190752354683354 0 "YM_FD_SAII" "DOM"
-211945274 1 0.504923556088898 6.6630406244091e-300 "M" "XY" "Maternal" "YM" "SD" 0.0475007111788727 0 0.0422359174699523 0 "YM_FD_SAII" "DOM"
-211945274 1 0.504923556088898 6.56819227245502e-300 "F" "XY" "Maternal" "YM" "SD" 0.0475007111788727 0 0.0422359174699523 0 "YM_FD_SAII" "DOM"
-211945274 1 0.504923556088898 0.504923556088898 "M" "XY" "Paternal" "YM" "SD" 0.0475007111788727 0 0.0422359174699523 0 "YM_FD_SAII" "DOM"
-211945274 1 0.504923556088898 6.64237682806706e-300 "F" "XY" "Paternal" "YM" "SD" 0.0475007111788727 0 0.0422359174699523 0 "YM_FD_SAII" "DOM"
-211945274 1 0.504923556088898 0.142697445727926 "M" "XY" "Maternal" "SAY" "SA & EPI" 0.0475007111788727 0 0.0422359174699523 0 "YM_FD_SAII" "DOM"
-211945274 1 0.504923556088898 0.138301468342325 "F" "XY" "Maternal" "SAY" "SA & EPI" 0.0475007111788727 0 0.0422359174699523 0 "YM_FD_SAII" "DOM"
-211945274 1 0.504923556088898 0.381027740133672 "M" "XY" "Paternal" "SAY" "SA & EPI" 0.0475007111788727 0 0.0422359174699523 0 "YM_FD_SAII" "DOM"
-211945274 1 0.504923556088898 0.142759727813775 "F" "XY" "Paternal" "SAY" "SA & EPI" 0.0475007111788727 0 0.0422359174699523 0 "YM_FD_SAII" "DOM"
-211945274 1 0.504923556088898 0 "M" "I" "Maternal" "AM" "SD" 0.0475007111788727 0 0.0422359174699523 0 "YM_FD_SAII" "DOM"
-211945274 1 0.504923556088898 0 "F" "I" "Maternal" "AM" "SD" 0.0475007111788727 0 0.0422359174699523 0 "YM_FD_SAII" "DOM"
-211945274 1 0.504923556088898 0 "M" "I" "Paternal" "AM" "SD" 0.0475007111788727 0 0.0422359174699523 0 "YM_FD_SAII" "DOM"
-211945274 1 0.504923556088898 0 "F" "I" "Paternal" "AM" "SD" 0.0475007111788727 0 0.0422359174699523 0 "YM_FD_SAII" "DOM"
-211945274 1 0.504923556088898 0 "M" "I" "Maternal" "SAI" "SA & EPI" 0.0475007111788727 0 0.0422359174699523 0 "YM_FD_SAII" "DOM"
-211945274 1 0.504923556088898 0 "F" "I" "Maternal" "SAI" "SA & EPI" 0.0475007111788727 0 0.0422359174699523 0 "YM_FD_SAII" "DOM"
-211945274 1 0.504923556088898 0 "M" "I" "Paternal" "SAI" "SA & EPI" 0.0475007111788727 0 0.0422359174699523 0 "YM_FD_SAII" "DOM"
-211945274 1 0.504923556088898 0 "F" "I" "Paternal" "SAI" "SA & EPI" 0.0475007111788727 0 0.0422359174699523 0 "YM_FD_SAII" "DOM"
-211945274 1 0.504923556088898 0 "M" "II" "Maternal" "FD" "SD" 0.0475007111788727 0 0.0422359174699523 0 "YM_FD_SAII" "DOM"
-211945274 1 0.504923556088898 1.33599832650377e-299 "F" "II" "Maternal" "FD" "SD" 0.0475007111788727 0 0.0422359174699523 0 "YM_FD_SAII" "DOM"
-211945274 1 0.504923556088898 0 "M" "II" "Paternal" "FD" "SD" 0.0475007111788727 0 0.0422359174699523 0 "YM_FD_SAII" "DOM"
-211945274 1 0.504923556088898 0 "F" "II" "Paternal" "FD" "SD" 0.0475007111788727 0 0.0422359174699523 0 "YM_FD_SAII" "DOM"
-211945274 1 0.504923556088898 0.228400977040351 "M" "II" "Maternal" "SAII" "SA & EPI" 0.0475007111788727 0 0.0422359174699523 0 "YM_FD_SAII" "DOM"
-211945274 1 0.504923556088898 0.233589613113918 "F" "II" "Maternal" "SAII" "SA & EPI" 0.0475007111788727 0 0.0422359174699523 0 "YM_FD_SAII" "DOM"
-211945274 1 0.504923556088898 0.223128906843306 "M" "II" "Paternal" "SAII" "SA & EPI" 0.0475007111788727 0 0.0422359174699523 0 "YM_FD_SAII" "DOM"
-211945274 1 0.504923556088898 0.228298898236551 "F" "II" "Paternal" "SAII" "SA & EPI" 0.0475007111788727 0 0.0422359174699523 0 "YM_FD_SAII" "DOM"
-211945274 1 0.504923556088898 0.126230889022232 "M" "III" "Maternal" "EPI" "SA & EPI" 0.0475007111788727 0 0.0422359174699523 0 "YM_FD_SAII" "DOM"
-211945274 1 0.504923556088898 0.126180555829646 "F" "III" "Maternal" "EPI" "SA & EPI" 0.0475007111788727 0 0.0422359174699523 0 "YM_FD_SAII" "DOM"
-211945274 1 0.504923556088898 0.126230889022232 "M" "III" "Paternal" "EPI" "SA & EPI" 0.0475007111788727 0 0.0422359174699523 0 "YM_FD_SAII" "DOM"
-211945274 1 0.504923556088898 0.126180555829646 "F" "III" "Paternal" "EPI" "SA & EPI" 0.0475007111788727 0 0.0422359174699523 0 "YM_FD_SAII" "DOM"
402410204 1 0.50157690888221 1.37892039194835e-13 "M" "XY" "Maternal" "YM" "SD" 0.0271689893095754 0 0.02919823032571 0 "YM_FD_SAII" "DOM"
402410204 1 0.50157690888221 1.37765572678228e-13 "F" "XY" "Maternal" "YM" "SD" 0.0271689893095754 0 0.02919823032571 0 "YM_FD_SAII" "DOM"
402410204 1 0.50157690888221 0.501576908882141 "M" "XY" "Paternal" "YM" "SD" 0.0271689893095754 0 0.02919823032571 0 "YM_FD_SAII" "DOM"
402410204 1 0.50157690888221 1.38341420584337e-13 "F" "XY" "Paternal" "YM" "SD" 0.0271689893095754 0 0.02919823032571 0 "YM_FD_SAII" "DOM"
402410204 1 0.50157690888221 0.181919778255456 "M" "XY" "Maternal" "SAY" "SA & EPI" 0.0271689893095754 0 0.02919823032571 0 "YM_FD_SAII" "DOM"
402410204 1 0.50157690888221 0.179548596697935 "F" "XY" "Maternal" "SAY" "SA & EPI" 0.0271689893095754 0 0.02919823032571 0 "YM_FD_SAII" "DOM"
402410204 1 0.50157690888221 0.338273887273251 "M" "XY" "Paternal" "SAY" "SA & EPI" 0.0271689893095754 0 0.02919823032571 0 "YM_FD_SAII" "DOM"
402410204 1 0.50157690888221 0.182554438411833 "F" "XY" "Paternal" "SAY" "SA & EPI" 0.0271689893095754 0 0.02919823032571 0 "YM_FD_SAII" "DOM"
402410204 1 0.50157690888221 0 "M" "I" "Maternal" "AM" "SD" 0.0271689893095754 0 0.02919823032571 0 "YM_FD_SAII" "DOM"
402410204 1 0.50157690888221 0 "F" "I" "Maternal" "AM" "SD" 0.0271689893095754 0 0.02919823032571 0 "YM_FD_SAII" "DOM"
402410204 1 0.50157690888221 0 "M" "I" "Paternal" "AM" "SD" 0.0271689893095754 0 0.02919823032571 0 "YM_FD_SAII" "DOM"
402410204 1 0.50157690888221 0 "F" "I" "Paternal" "AM" "SD" 0.0271689893095754 0 0.02919823032571 0 "YM_FD_SAII" "DOM"
402410204 1 0.50157690888221 0 "M" "I" "Maternal" "SAI" "SA & EPI" 0.0271689893095754 0 0.02919823032571 0 "YM_FD_SAII" "DOM"
402410204 1 0.50157690888221 0 "F" "I" "Maternal" "SAI" "SA & EPI" 0.0271689893095754 0 0.02919823032571 0 "YM_FD_SAII" "DOM"
402410204 1 0.50157690888221 0 "M" "I" "Paternal" "SAI" "SA & EPI" 0.0271689893095754 0 0.02919823032571 0 "YM_FD_SAII" "DOM"
402410204 1 0.50157690888221 0 "F" "I" "Paternal" "SAI" "SA & EPI" 0.0271689893095754 0 0.02919823032571 0 "YM_FD_SAII" "DOM"
402410204 1 0.50157690888221 0 "M" "II" "Maternal" "FD" "SD" 0.0271689893095754 0 0.02919823032571 0 "YM_FD_SAII" "DOM"
402410204 1 0.50157690888221 2.77268241452737e-13 "F" "II" "Maternal" "FD" "SD" 0.0271689893095754 0 0.02919823032571 0 "YM_FD_SAII" "DOM"
402410204 1 0.50157690888221 0 "M" "II" "Paternal" "FD" "SD" 0.0271689893095754 0 0.02919823032571 0 "YM_FD_SAII" "DOM"
402410204 1 0.50157690888221 0 "F" "II" "Paternal" "FD" "SD" 0.0271689893095754 0 0.02919823032571 0 "YM_FD_SAII" "DOM"
402410204 1 0.50157690888221 0.233753019089365 "M" "II" "Maternal" "SAII" "SA & EPI" 0.0271689893095754 0 0.02919823032571 0 "YM_FD_SAII" "DOM"
402410204 1 0.50157690888221 0.238147082707152 "F" "II" "Maternal" "SAII" "SA & EPI" 0.0271689893095754 0 0.02919823032571 0 "YM_FD_SAII" "DOM"
402410204 1 0.50157690888221 0.230112356829893 "M" "II" "Paternal" "SAII" "SA & EPI" 0.0271689893095754 0 0.02919823032571 0 "YM_FD_SAII" "DOM"
402410204 1 0.50157690888221 0.234487807698471 "F" "II" "Paternal" "SAII" "SA & EPI" 0.0271689893095754 0 0.02919823032571 0 "YM_FD_SAII" "DOM"
402410204 1 0.50157690888221 0.125394227220651 "M" "III" "Maternal" "EPI" "SA & EPI" 0.0271689893095754 0 0.02919823032571 0 "YM_FD_SAII" "DOM"
402410204 1 0.50157690888221 0.125791238360108 "F" "III" "Maternal" "EPI" "SA & EPI" 0.0271689893095754 0 0.02919823032571 0 "YM_FD_SAII" "DOM"
402410204 1 0.50157690888221 0.125394227220651 "M" "III" "Paternal" "EPI" "SA & EPI" 0.0271689893095754 0 0.02919823032571 0 "YM_FD_SAII" "DOM"
402410204 1 0.50157690888221 0.125791238360108 "F" "III" "Paternal" "EPI" "SA & EPI" 0.0271689893095754 0 0.02919823032571 0 "YM_FD_SAII" "DOM"
1874756457 1 0.501218974005339 4.7334850093046e-14 "M" "XY" "Maternal" "YM" "SD" 0.0192563263582997 0 0.0196703705471009 0 "YM_FD_SAII" "DOM"
1874756457 1 0.501218974005339 4.72792209119016e-14 "F" "XY" "Maternal" "YM" "SD" 0.0192563263582997 0 0.0196703705471009 0 "YM_FD_SAII" "DOM"
1874756457 1 0.501218974005339 0.501218974005316 "M" "XY" "Paternal" "YM" "SD" 0.0192563263582997 0 0.0196703705471009 0 "YM_FD_SAII" "DOM"
1874756457 1 0.501218974005339 4.73822013496761e-14 "F" "XY" "Paternal" "YM" "SD" 0.0192563263582997 0 0.0196703705471009 0 "YM_FD_SAII" "DOM"
1874756457 1 0.501218974005339 0.201177698180105 "M" "XY" "Maternal" "SAY" "SA & EPI" 0.0192563263582997 0 0.0196703705471009 0 "YM_FD_SAII" "DOM"
1874756457 1 0.501218974005339 0.199178797830061 "F" "XY" "Maternal" "SAY" "SA & EPI" 0.0192563263582997 0 0.0196703705471009 0 "YM_FD_SAII" "DOM"
1874756457 1 0.501218974005339 0.316935569853803 "M" "XY" "Paternal" "SAY" "SA & EPI" 0.0192563263582997 0 0.0196703705471009 0 "YM_FD_SAII" "DOM"
1874756457 1 0.501218974005339 0.201422061322078 "F" "XY" "Paternal" "SAY" "SA & EPI" 0.0192563263582997 0 0.0196703705471009 0 "YM_FD_SAII" "DOM"
1874756457 1 0.501218974005339 0 "M" "I" "Maternal" "AM" "SD" 0.0192563263582997 0 0.0196703705471009 0 "YM_FD_SAII" "DOM"
1874756457 1 0.501218974005339 0 "F" "I" "Maternal" "AM" "SD" 0.0192563263582997 0 0.0196703705471009 0 "YM_FD_SAII" "DOM"
1874756457 1 0.501218974005339 0 "M" "I" "Paternal" "AM" "SD" 0.0192563263582997 0 0.0196703705471009 0 "YM_FD_SAII" "DOM"
1874756457 1 0.501218974005339 0 "F" "I" "Paternal" "AM" "SD" 0.0192563263582997 0 0.0196703705471009 0 "YM_FD_SAII" "DOM"
1874756457 1 0.501218974005339 0 "M" "I" "Maternal" "SAI" "SA & EPI" 0.0192563263582997 0 0.0196703705471009 0 "YM_FD_SAII" "DOM"
1874756457 1 0.501218974005339 0 "F" "I" "Maternal" "SAI" "SA & EPI" 0.0192563263582997 0 0.0196703705471009 0 "YM_FD_SAII" "DOM"
1874756457 1 0.501218974005339 0 "M" "I" "Paternal" "SAI" "SA & EPI" 0.0192563263582997 0 0.0196703705471009 0 "YM_FD_SAII" "DOM"
1874756457 1 0.501218974005339 0 "F" "I" "Paternal" "SAI" "SA & EPI" 0.0192563263582997 0 0.0196703705471009 0 "YM_FD_SAII" "DOM"
1874756457 1 0.501218974005339 0 "M" "II" "Maternal" "FD" "SD" 0.0192563263582997 0 0.0196703705471009 0 "YM_FD_SAII" "DOM"
1874756457 1 0.501218974005339 9.48692034082349e-14 "F" "II" "Maternal" "FD" "SD" 0.0192563263582997 0 0.0196703705471009 0 "YM_FD_SAII" "DOM"
1874756457 1 0.501218974005339 0 "M" "II" "Paternal" "FD" "SD" 0.0192563263582997 0 0.0196703705471009 0 "YM_FD_SAII" "DOM"
1874756457 1 0.501218974005339 0 "F" "II" "Paternal" "FD" "SD" 0.0192563263582997 0 0.0196703705471009 0 "YM_FD_SAII" "DOM"
1874756457 1 0.501218974005339 0.2388753357312 "M" "II" "Maternal" "SAII" "SA & EPI" 0.0192563263582997 0 0.0196703705471009 0 "YM_FD_SAII" "DOM"
1874756457 1 0.501218974005339 0.241584366002785 "F" "II" "Maternal" "SAII" "SA & EPI" 0.0192563263582997 0 0.0196703705471009 0 "YM_FD_SAII" "DOM"
1874756457 1 0.501218974005339 0.236417118574635 "M" "II" "Paternal" "SAII" "SA & EPI" 0.0192563263582997 0 0.0196703705471009 0 "YM_FD_SAII" "DOM"
1874756457 1 0.501218974005339 0.239121374153102 "F" "II" "Paternal" "SAII" "SA & EPI" 0.0192563263582997 0 0.0196703705471009 0 "YM_FD_SAII" "DOM"
1874756457 1 0.501218974005339 0.125304743501334 "M" "III" "Maternal" "EPI" "SA & EPI" 0.0192563263582997 0 0.0196703705471009 0 "YM_FD_SAII" "DOM"
1874756457 1 0.501218974005339 0.125435070658964 "F" "III" "Maternal" "EPI" "SA & EPI" 0.0192563263582997 0 0.0196703705471009 0 "YM_FD_SAII" "DOM"
1874756457 1 0.501218974005339 0.125304743501334 "M" "III" "Paternal" "EPI" "SA & EPI" 0.0192563263582997 0 0.0196703705471009 0 "YM_FD_SAII" "DOM"
1874756457 1 0.501218974005339 0.125435070658964 "F" "III" "Paternal" "EPI" "SA & EPI" 0.0192563263582997 0 0.0196703705471009 0 "YM_FD_SAII" "DOM"
1966180473 1 0.502245706973304 0.501785370865802 "M" "XY" "Maternal" "YM" "SD" 0.0315361056709662 0 0.0474872999475338 0 "YM_FD_SAII" "DOM"
1966180473 1 0.502245706973304 0.506490887993528 "F" "XY" "Maternal" "YM" "SD" 0.0315361056709662 0 0.0474872999475338 0 "YM_FD_SAII" "DOM"
1966180473 1 0.502245706973304 0.501786211630393 "M" "XY" "Paternal" "YM" "SD" 0.0315361056709662 0 0.0474872999475338 0 "YM_FD_SAII" "DOM"
1966180473 1 0.502245706973304 0.506490895492963 "F" "XY" "Paternal" "YM" "SD" 0.0315361056709662 0 0.0474872999475338 0 "YM_FD_SAII" "DOM"
1966180473 1 0.502245706973304 0.232794560731117 "M" "XY" "Maternal" "SAY" "SA & EPI" 0.0315361056709662 0 0.0474872999475338 0 "YM_FD_SAII" "DOM"
1966180473 1 0.502245706973304 0.23101297332011 "F" "XY" "Maternal" "SAY" "SA & EPI" 0.0315361056709662 0 0.0474872999475338 0 "YM_FD_SAII" "DOM"
1966180473 1 0.502245706973304 0.236737373846826 "M" "XY" "Paternal" "SAY" "SA & EPI" 0.0315361056709662 0 0.0474872999475338 0 "YM_FD_SAII" "DOM"
1966180473 1 0.502245706973304 0.234983823081172 "F" "XY" "Paternal" "SAY" "SA & EPI" 0.0315361056709662 0 0.0474872999475338 0 "YM_FD_SAII" "DOM"
1966180473 1 0.502245706973304 0 "M" "I" "Maternal" "AM" "SD" 0.0315361056709662 0 0.0474872999475338 0 "YM_FD_SAII" "DOM"
1966180473 1 0.502245706973304 0 "F" "I" "Maternal" "AM" "SD" 0.0315361056709662 0 0.0474872999475338 0 "YM_FD_SAII" "DOM"
1966180473 1 0.502245706973304 0 "M" "I" "Paternal" "AM" "SD" 0.0315361056709662 0 0.0474872999475338 0 "YM_FD_SAII" "DOM"
1966180473 1 0.502245706973304 0 "F" "I" "Paternal" "AM" "SD" 0.0315361056709662 0 0.0474872999475338 0 "YM_FD_SAII" "DOM"
1966180473 1 0.502245706973304 0 "M" "I" "Maternal" "SAI" "SA & EPI" 0.0315361056709662 0 0.0474872999475338 0 "YM_FD_SAII" "DOM"
1966180473 1 0.502245706973304 0 "F" "I" "Maternal" "SAI" "SA & EPI" 0.0315361056709662 0 0.0474872999475338 0 "YM_FD_SAII" "DOM"
1966180473 1 0.502245706973304 0 "M" "I" "Paternal" "SAI" "SA & EPI" 0.0315361056709662 0 0.0474872999475338 0 "YM_FD_SAII" "DOM"
1966180473 1 0.502245706973304 0 "F" "I" "Paternal" "SAI" "SA & EPI" 0.0315361056709662 0 0.0474872999475338 0 "YM_FD_SAII" "DOM"
1966180473 1 0.502245706973304 0 "M" "II" "Maternal" "FD" "SD" 0.0315361056709662 0 0.0474872999475338 0 "YM_FD_SAII" "DOM"
1966180473 1 0.502245706973304 0.506955127500755 "F" "II" "Maternal" "FD" "SD" 0.0315361056709662 0 0.0474872999475338 0 "YM_FD_SAII" "DOM"
1966180473 1 0.502245706973304 0 "M" "II" "Paternal" "FD" "SD" 0.0315361056709662 0 0.0474872999475338 0 "YM_FD_SAII" "DOM"
1966180473 1 0.502245706973304 0 "F" "II" "Paternal" "FD" "SD" 0.0315361056709662 0 0.0474872999475338 0 "YM_FD_SAII" "DOM"
1966180473 1 0.502245706973304 0.142081293622929 "M" "II" "Maternal" "SAII" "SA & EPI" 0.0315361056709662 0 0.0474872999475338 0 "YM_FD_SAII" "DOM"
1966180473 1 0.502245706973304 0.382539709089034 "F" "II" "Maternal" "SAII" "SA & EPI" 0.0315361056709662 0 0.0474872999475338 0 "YM_FD_SAII" "DOM"
1966180473 1 0.502245706973304 0.137645647961516 "M" "II" "Paternal" "SAII" "SA & EPI" 0.0315361056709662 0 0.0474872999475338 0 "YM_FD_SAII" "DOM"
1966180473 1 0.502245706973304 0.143293999629719 "F" "II" "Paternal" "SAII" "SA & EPI" 0.0315361056709662 0 0.0474872999475338 0 "YM_FD_SAII" "DOM"
1966180473 1 0.502245706973304 0.125561426743326 "M" "III" "Maternal" "EPI" "SA & EPI" 0.0315361056709662 0 0.0474872999475338 0 "YM_FD_SAII" "DOM"
1966180473 1 0.502245706973304 0.126738887108034 "F" "III" "Maternal" "EPI" "SA & EPI" 0.0315361056709662 0 0.0474872999475338 0 "YM_FD_SAII" "DOM"
1966180473 1 0.502245706973304 0.125561426743326 "M" "III" "Paternal" "EPI" "SA & EPI" 0.0315361056709662 0 0.0474872999475338 0 "YM_FD_SAII" "DOM"
1966180473 1 0.502245706973304 0.126738887108034 "F" "III" "Paternal" "EPI" "SA & EPI" 0.0315361056709662 0 0.0474872999475338 0 "YM_FD_SAII" "DOM"
-655019715 1 0.504348450255472 1.96082513321184e-149 "M" "XY" "Maternal" "YM" "SD" 0.0175828690407798 0 0.0027993832482025 0 "YM_FD_SAII" "DOM"
-655019715 1 0.504348450255472 1.92771150852197e-149 "F" "XY" "Maternal" "YM" "SD" 0.0175828690407798 0 0.0027993832482025 0 "YM_FD_SAII" "DOM"
-655019715 1 0.504348450255472 0.504348450255472 "M" "XY" "Paternal" "YM" "SD" 0.0175828690407798 0 0.0027993832482025 0 "YM_FD_SAII" "DOM"
-655019715 1 0.504348450255472 1.93123410175102e-149 "F" "XY" "Paternal" "YM" "SD" 0.0175828690407798 0 0.0027993832482025 0 "YM_FD_SAII" "DOM"
-655019715 1 0.504348450255472 0.206783393069547 "M" "XY" "Maternal" "SAY" "SA & EPI" 0.0175828690407798 0 0.0027993832482025 0 "YM_FD_SAII" "DOM"
-655019715 1 0.504348450255472 0.201986742001541 "F" "XY" "Maternal" "SAY" "SA & EPI" 0.0175828690407798 0 0.0027993832482025 0 "YM_FD_SAII" "DOM"
-655019715 1 0.504348450255472 0.313977864223095 "M" "XY" "Paternal" "SAY" "SA & EPI" 0.0175828690407798 0 0.0027993832482025 0 "YM_FD_SAII" "DOM"
-655019715 1 0.504348450255472 0.204038686203867 "F" "XY" "Paternal" "SAY" "SA & EPI" 0.0175828690407798 0 0.0027993832482025 0 "YM_FD_SAII" "DOM"
-655019715 1 0.504348450255472 0 "M" "I" "Maternal" "AM" "SD" 0.0175828690407798 0 0.0027993832482025 0 "YM_FD_SAII" "DOM"
-655019715 1 0.504348450255472 0 "F" "I" "Maternal" "AM" "SD" 0.0175828690407798 0 0.0027993832482025 0 "YM_FD_SAII" "DOM"
-655019715 1 0.504348450255472 0 "M" "I" "Paternal" "AM" "SD" 0.0175828690407798 0 0.0027993832482025 0 "YM_FD_SAII" "DOM"
-655019715 1 0.504348450255472 0 "F" "I" "Paternal" "AM" "SD" 0.0175828690407798 0 0.0027993832482025 0 "YM_FD_SAII" "DOM"
-655019715 1 0.504348450255472 0 "M" "I" "Maternal" "SAI" "SA & EPI" 0.0175828690407798 0 0.0027993832482025 0 "YM_FD_SAII" "DOM"
-655019715 1 0.504348450255472 0 "F" "I" "Maternal" "SAI" "SA & EPI" 0.0175828690407798 0 0.0027993832482025 0 "YM_FD_SAII" "DOM"
-655019715 1 0.504348450255472 0 "M" "I" "Paternal" "SAI" "SA & EPI" 0.0175828690407798 0 0.0027993832482025 0 "YM_FD_SAII" "DOM"
-655019715 1 0.504348450255472 0 "F" "I" "Paternal" "SAI" "SA & EPI" 0.0175828690407798 0 0.0027993832482025 0 "YM_FD_SAII" "DOM"
-655019715 1 0.504348450255472 0 "M" "II" "Maternal" "FD" "SD" 0.0175828690407798 0 0.0027993832482025 0 "YM_FD_SAII" "DOM"
-655019715 1 0.504348450255472 3.86605388696465e-149 "F" "II" "Maternal" "FD" "SD" 0.0175828690407798 0 0.0027993832482025 0 "YM_FD_SAII" "DOM"
-655019715 1 0.504348450255472 0 "M" "II" "Paternal" "FD" "SD" 0.0175828690407798 0 0.0027993832482025 0 "YM_FD_SAII" "DOM"
-655019715 1 0.504348450255472 0 "F" "II" "Paternal" "FD" "SD" 0.0175828690407798 0 0.0027993832482025 0 "YM_FD_SAII" "DOM"
-655019715 1 0.504348450255472 0.250421927900336 "M" "II" "Maternal" "SAII" "SA & EPI" 0.0175828690407798 0 0.0027993832482025 0 "YM_FD_SAII" "DOM"
-655019715 1 0.504348450255472 0.247409591227855 "F" "II" "Maternal" "SAII" "SA & EPI" 0.0175828690407798 0 0.0027993832482025 0 "YM_FD_SAII" "DOM"
-655019715 1 0.504348450255472 0.250068982336053 "M" "II" "Paternal" "SAII" "SA & EPI" 0.0175828690407798 0 0.0027993832482025 0 "YM_FD_SAII" "DOM"
-655019715 1 0.504348450255472 0.247061375333477 "F" "II" "Paternal" "SAII" "SA & EPI" 0.0175828690407798 0 0.0027993832482025 0 "YM_FD_SAII" "DOM"
-655019715 1 0.504348450255472 0.126087112563815 "M" "III" "Maternal" "EPI" "SA & EPI" 0.0175828690407798 0 0.0027993832482025 0 "YM_FD_SAII" "DOM"
-655019715 1 0.504348450255472 0.124395103281834 "F" "III" "Maternal" "EPI" "SA & EPI" 0.0175828690407798 0 0.0027993832482025 0 "YM_FD_SAII" "DOM"
-655019715 1 0.504348450255472 0.126087112563815 "M" "III" "Paternal" "EPI" "SA & EPI" 0.0175828690407798 0 0.0027993832482025 0 "YM_FD_SAII" "DOM"
-655019715 1 0.504348450255472 0.124395103281834 "F" "III" "Paternal" "EPI" "SA & EPI" 0.0175828690407798 0 0.0027993832482025 0 "YM_FD_SAII" "DOM"
1004306230 1 0.499625104138031 0.498017051489061 "M" "XY" "Maternal" "YM" "SD" 0.0134704916272312 0 0.0237396545824595 0 "YM_FD_SAII" "DOM"
1004306230 1 0.499625104138031 0.502173004785486 "F" "XY" "Maternal" "YM" "SD" 0.0134704916272312 0 0.0237396545824595 0 "YM_FD_SAII" "DOM"
1004306230 1 0.499625104138031 0.498027358037071 "M" "XY" "Paternal" "YM" "SD" 0.0134704916272312 0 0.0237396545824595 0 "YM_FD_SAII" "DOM"
1004306230 1 0.499625104138031 0.502173027845663 "F" "XY" "Paternal" "YM" "SD" 0.0134704916272312 0 0.0237396545824595 0 "YM_FD_SAII" "DOM"
1004306230 1 0.499625104138031 0.241678616792718 "M" "XY" "Maternal" "SAY" "SA & EPI" 0.0134704916272312 0 0.0237396545824595 0 "YM_FD_SAII" "DOM"
1004306230 1 0.499625104138031 0.24200216736492 "F" "XY" "Maternal" "SAY" "SA & EPI" 0.0134704916272312 0 0.0237396545824595 0 "YM_FD_SAII" "DOM"
1004306230 1 0.499625104138031 0.243359726007437 "M" "XY" "Paternal" "SAY" "SA & EPI" 0.0134704916272312 0 0.0237396545824595 0 "YM_FD_SAII" "DOM"
1004306230 1 0.499625104138031 0.243696575274152 "F" "XY" "Paternal" "SAY" "SA & EPI" 0.0134704916272312 0 0.0237396545824595 0 "YM_FD_SAII" "DOM"
1004306230 1 0.499625104138031 0 "M" "I" "Maternal" "AM" "SD" 0.0134704916272312 0 0.0237396545824595 0 "YM_FD_SAII" "DOM"
1004306230 1 0.499625104138031 0 "F" "I" "Maternal" "AM" "SD" 0.0134704916272312 0 0.0237396545824595 0 "YM_FD_SAII" "DOM"
1004306230 1 0.499625104138031 0 "M" "I" "Paternal" "AM" "SD" 0.0134704916272312 0 0.0237396545824595 0 "YM_FD_SAII" "DOM"
1004306230 1 0.499625104138031 0 "F" "I" "Paternal" "AM" "SD" 0.0134704916272312 0 0.0237396545824595 0 "YM_FD_SAII" "DOM"
1004306230 1 0.499625104138031 0 "M" "I" "Maternal" "SAI" "SA & EPI" 0.0134704916272312 0 0.0237396545824595 0 "YM_FD_SAII" "DOM"
1004306230 1 0.499625104138031 0 "F" "I" "Maternal" "SAI" "SA & EPI" 0.0134704916272312 0 0.0237396545824595 0 "YM_FD_SAII" "DOM"
1004306230 1 0.499625104138031 0 "M" "I" "Paternal" "SAI" "SA & EPI" 0.0134704916272312 0 0.0237396545824595 0 "YM_FD_SAII" "DOM"
1004306230 1 0.499625104138031 0 "F" "I" "Paternal" "SAI" "SA & EPI" 0.0134704916272312 0 0.0237396545824595 0 "YM_FD_SAII" "DOM"
1004306230 1 0.499625104138031 0 "M" "II" "Maternal" "FD" "SD" 0.0134704916272312 0 0.0237396545824595 0 "YM_FD_SAII" "DOM"
1004306230 1 0.499625104138031 0.503789298400689 "F" "II" "Maternal" "FD" "SD" 0.0134704916272312 0 0.0237396545824595 0 "YM_FD_SAII" "DOM"
1004306230 1 0.499625104138031 0 "M" "II" "Paternal" "FD" "SD" 0.0134704916272312 0 0.0237396545824595 0 "YM_FD_SAII" "DOM"
1004306230 1 0.499625104138031 0 "F" "II" "Paternal" "FD" "SD" 0.0134704916272312 0 0.0237396545824595 0 "YM_FD_SAII" "DOM"
1004306230 1 0.499625104138031 0.189401139116044 "M" "II" "Maternal" "SAII" "SA & EPI" 0.0134704916272312 0 0.0237396545824595 0 "YM_FD_SAII" "DOM"
1004306230 1 0.499625104138031 0.33099994257864 "F" "II" "Maternal" "SAII" "SA & EPI" 0.0134704916272312 0 0.0237396545824595 0 "YM_FD_SAII" "DOM"
1004306230 1 0.499625104138031 0.186727665050078 "M" "II" "Paternal" "SAII" "SA & EPI" 0.0134704916272312 0 0.0237396545824595 0 "YM_FD_SAII" "DOM"
1004306230 1 0.499625104138031 0.190933304343207 "F" "II" "Paternal" "SAII" "SA & EPI" 0.0134704916272312 0 0.0237396545824595 0 "YM_FD_SAII" "DOM"
1004306230 1 0.499625104138031 0.124906276034508 "M" "III" "Maternal" "EPI" "SA & EPI" 0.0134704916272312 0 0.0237396545824595 0 "YM_FD_SAII" "DOM"
1004306230 1 0.499625104138031 0.125948624934011 "F" "III" "Maternal" "EPI" "SA & EPI" 0.0134704916272312 0 0.0237396545824595 0 "YM_FD_SAII" "DOM"
1004306230 1 0.499625104138031 0.124906276034508 "M" "III" "Paternal" "EPI" "SA & EPI" 0.0134704916272312 0 0.0237396545824595 0 "YM_FD_SAII" "DOM"
1004306230 1 0.499625104138031 0.125948624934011 "F" "III" "Paternal" "EPI" "SA & EPI" 0.0134704916272312 0 0.0237396545824595 0 "YM_FD_SAII" "DOM"
1253423681 1 0.501806652454848 1.2289261550855e-35 "M" "XY" "Maternal" "YM" "SD" 0.00830180533230305 0 0.0023115154588595 0 "YM_FD_SAII" "DOM"
1253423681 1 0.501806652454848 1.22091207530162e-35 "F" "XY" "Maternal" "YM" "SD" 0.00830180533230305 0 0.0023115154588595 0 "YM_FD_SAII" "DOM"
1253423681 1 0.501806652454848 0.501806652454848 "M" "XY" "Paternal" "YM" "SD" 0.00830180533230305 0 0.0023115154588595 0 "YM_FD_SAII" "DOM"
1253423681 1 0.501806652454848 1.22142012520693e-35 "F" "XY" "Paternal" "YM" "SD" 0.00830180533230305 0 0.0023115154588595 0 "YM_FD_SAII" "DOM"
1253423681 1 0.501806652454848 0.23038140815443 "M" "XY" "Maternal" "SAY" "SA & EPI" 0.00830180533230305 0 0.0023115154588595 0 "YM_FD_SAII" "DOM"
1253423681 1 0.501806652454848 0.228054201859989 "F" "XY" "Maternal" "SAY" "SA & EPI" 0.00830180533230305 0 0.0023115154588595 0 "YM_FD_SAII" "DOM"
1253423681 1 0.501806652454848 0.282285295353768 "M" "XY" "Paternal" "SAY" "SA & EPI" 0.00830180533230305 0 0.0023115154588595 0 "YM_FD_SAII" "DOM"
1253423681 1 0.501806652454848 0.229069493745737 "F" "XY" "Paternal" "SAY" "SA & EPI" 0.00830180533230305 0 0.0023115154588595 0 "YM_FD_SAII" "DOM"
1253423681 1 0.501806652454848 0 "M" "I" "Maternal" "AM" "SD" 0.00830180533230305 0 0.0023115154588595 0 "YM_FD_SAII" "DOM"
1253423681 1 0.501806652454848 0 "F" "I" "Maternal" "AM" "SD" 0.00830180533230305 0 0.0023115154588595 0 "YM_FD_SAII" "DOM"
1253423681 1 0.501806652454848 0 "M" "I" "Paternal" "AM" "SD" 0.00830180533230305 0 0.0023115154588595 0 "YM_FD_SAII" "DOM"
1253423681 1 0.501806652454848 0 "F" "I" "Paternal" "AM" "SD" 0.00830180533230305 0 0.0023115154588595 0 "YM_FD_SAII" "DOM"
1253423681 1 0.501806652454848 0 "M" "I" "Maternal" "SAI" "SA & EPI" 0.00830180533230305 0 0.0023115154588595 0 "YM_FD_SAII" "DOM"
1253423681 1 0.501806652454848 0 "F" "I" "Maternal" "SAI" "SA & EPI" 0.00830180533230305 0 0.0023115154588595 0 "YM_FD_SAII" "DOM"
1253423681 1 0.501806652454848 0 "M" "I" "Paternal" "SAI" "SA & EPI" 0.00830180533230305 0 0.0023115154588595 0 "YM_FD_SAII" "DOM"
1253423681 1 0.501806652454848 0 "F" "I" "Paternal" "SAI" "SA & EPI" 0.00830180533230305 0 0.0023115154588595 0 "YM_FD_SAII" "DOM"
1253423681 1 0.501806652454848 0 "M" "II" "Maternal" "FD" "SD" 0.00830180533230305 0 0.0023115154588595 0 "YM_FD_SAII" "DOM"
1253423681 1 0.501806652454848 2.44335805285351e-35 "F" "II" "Maternal" "FD" "SD" 0.00830180533230305 0 0.0023115154588595 0 "YM_FD_SAII" "DOM"
1253423681 1 0.501806652454848 0 "M" "II" "Paternal" "FD" "SD" 0.00830180533230305 0 0.0023115154588595 0 "YM_FD_SAII" "DOM"
1253423681 1 0.501806652454848 0 "F" "II" "Paternal" "FD" "SD" 0.00830180533230305 0 0.0023115154588595 0 "YM_FD_SAII" "DOM"
1253423681 1 0.501806652454848 0.249461921944479 "M" "II" "Maternal" "SAII" "SA & EPI" 0.00830180533230305 0 0.0023115154588595 0 "YM_FD_SAII" "DOM"
1253423681 1 0.501806652454848 0.24832043143952 "F" "II" "Maternal" "SAII" "SA & EPI" 0.00830180533230305 0 0.0023115154588595 0 "YM_FD_SAII" "DOM"
1253423681 1 0.501806652454848 0.249171950043572 "M" "II" "Paternal" "SAII" "SA & EPI" 0.00830180533230305 0 0.0023115154588595 0 "YM_FD_SAII" "DOM"
1253423681 1 0.501806652454848 0.248032117737992 "F" "II" "Paternal" "SAII" "SA & EPI" 0.00830180533230305 0 0.0023115154588595 0 "YM_FD_SAII" "DOM"
1253423681 1 0.501806652454848 0.12545166311382 "M" "III" "Maternal" "EPI" "SA & EPI" 0.00830180533230305 0 0.0023115154588595 0 "YM_FD_SAII" "DOM"
1253423681 1 0.501806652454848 0.124732647020905 "F" "III" "Maternal" "EPI" "SA & EPI" 0.00830180533230305 0 0.0023115154588595 0 "YM_FD_SAII" "DOM"
1253423681 1 0.501806652454848 0.12545166311382 "M" "III" "Paternal" "EPI" "SA & EPI" 0.00830180533230305 0 0.0023115154588595 0 "YM_FD_SAII" "DOM"
1253423681 1 0.501806652454848 0.124732647020905 "F" "III" "Paternal" "EPI" "SA & EPI" 0.00830180533230305 0 0.0023115154588595 0 "YM_FD_SAII" "DOM"
66881828 1 0.498256304381319 0.497403485935656 "M" "XY" "Maternal" "YM" "SD" 0.0116326306248084 0 0.0330881726345979 0 "YM_FD_SAII" "DOM"
66881828 1 0.498256304381319 0.506014647955293 "F" "XY" "Maternal" "YM" "SD" 0.0116326306248084 0 0.0330881726345979 0 "YM_FD_SAII" "DOM"
66881828 1 0.498256304381319 0.497406392560547 "M" "XY" "Paternal" "YM" "SD" 0.0116326306248084 0 0.0330881726345979 0 "YM_FD_SAII" "DOM"
66881828 1 0.498256304381319 0.506014658350221 "F" "XY" "Paternal" "YM" "SD" 0.0116326306248084 0 0.0330881726345979 0 "YM_FD_SAII" "DOM"
66881828 1 0.498256304381319 0.242091409094127 "M" "XY" "Maternal" "SAY" "SA & EPI" 0.0116326306248084 0 0.0330881726345979 0 "YM_FD_SAII" "DOM"
66881828 1 0.498256304381319 0.244810742749511 "F" "XY" "Maternal" "SAY" "SA & EPI" 0.0116326306248084 0 0.0330881726345979 0 "YM_FD_SAII" "DOM"
66881828 1 0.498256304381319 0.243539481605514 "M" "XY" "Paternal" "SAY" "SA & EPI" 0.0116326306248084 0 0.0330881726345979 0 "YM_FD_SAII" "DOM"
66881828 1 0.498256304381319 0.246283410591782 "F" "XY" "Paternal" "SAY" "SA & EPI" 0.0116326306248084 0 0.0330881726345979 0 "YM_FD_SAII" "DOM"
66881828 1 0.498256304381319 0 "M" "I" "Maternal" "AM" "SD" 0.0116326306248084 0 0.0330881726345979 0 "YM_FD_SAII" "DOM"
66881828 1 0.498256304381319 0 "F" "I" "Maternal" "AM" "SD" 0.0116326306248084 0 0.0330881726345979 0 "YM_FD_SAII" "DOM"
66881828 1 0.498256304381319 0 "M" "I" "Paternal" "AM" "SD" 0.0116326306248084 0 0.0330881726345979 0 "YM_FD_SAII" "DOM"
66881828 1 0.498256304381319 0 "F" "I" "Paternal" "AM" "SD" 0.0116326306248084 0 0.0330881726345979 0 "YM_FD_SAII" "DOM"
66881828 1 0.498256304381319 0 "M" "I" "Maternal" "SAI" "SA & EPI" 0.0116326306248084 0 0.0330881726345979 0 "YM_FD_SAII" "DOM"
66881828 1 0.498256304381319 0 "F" "I" "Maternal" "SAI" "SA & EPI" 0.0116326306248084 0 0.0330881726345979 0 "YM_FD_SAII" "DOM"
66881828 1 0.498256304381319 0 "M" "I" "Paternal" "SAI" "SA & EPI" 0.0116326306248084 0 0.0330881726345979 0 "YM_FD_SAII" "DOM"
66881828 1 0.498256304381319 0 "F" "I" "Paternal" "SAI" "SA & EPI" 0.0116326306248084 0 0.0330881726345979 0 "YM_FD_SAII" "DOM"
66881828 1 0.498256304381319 0 "M" "II" "Maternal" "FD" "SD" 0.0116326306248084 0 0.0330881726345979 0 "YM_FD_SAII" "DOM"
66881828 1 0.498256304381319 0.506880765221861 "F" "II" "Maternal" "FD" "SD" 0.0116326306248084 0 0.0330881726345979 0 "YM_FD_SAII" "DOM"
66881828 1 0.498256304381319 0 "M" "II" "Paternal" "FD" "SD" 0.0116326306248084 0 0.0330881726345979 0 "YM_FD_SAII" "DOM"
66881828 1 0.498256304381319 0 "F" "II" "Paternal" "FD" "SD" 0.0116326306248084 0 0.0330881726345979 0 "YM_FD_SAII" "DOM"
66881828 1 0.498256304381319 0.167718014081987 "M" "II" "Maternal" "SAII" "SA & EPI" 0.0116326306248084 0 0.0330881726345979 0 "YM_FD_SAII" "DOM"
66881828 1 0.498256304381319 0.355628224644973 "F" "II" "Maternal" "SAII" "SA & EPI" 0.0116326306248084 0 0.0330881726345979 0 "YM_FD_SAII" "DOM"
66881828 1 0.498256304381319 0.164256258740804 "M" "II" "Paternal" "SAII" "SA & EPI" 0.0116326306248084 0 0.0330881726345979 0 "YM_FD_SAII" "DOM"
66881828 1 0.498256304381319 0.17054434703357 "F" "II" "Paternal" "SAII" "SA & EPI" 0.0116326306248084 0 0.0330881726345979 0 "YM_FD_SAII" "DOM"
66881828 1 0.498256304381319 0.124564076095324 "M" "III" "Maternal" "EPI" "SA & EPI" 0.0116326306248084 0 0.0330881726345979 0 "YM_FD_SAII" "DOM"
66881828 1 0.498256304381319 0.126720560248879 "F" "III" "Maternal" "EPI" "SA & EPI" 0.0116326306248084 0 0.0330881726345979 0 "YM_FD_SAII" "DOM"
66881828 1 0.498256304381319 0.124564076095324 "M" "III" "Paternal" "EPI" "SA & EPI" 0.0116326306248084 0 0.0330881726345979 0 "YM_FD_SAII" "DOM"
66881828 1 0.498256304381319 0.126720560248879 "F" "III" "Paternal" "EPI" "SA & EPI" 0.0116326306248084 0 0.0330881726345979 0 "YM_FD_SAII" "DOM"
-1422740128 1 0.499458965991583 0.497806122976102 "M" "XY" "Maternal" "YM" "SD" 0.0126674867351539 0 0.0233799897599965 0 "YM_FD_SAII" "DOM"
-1422740128 1 0.499458965991583 0.502194177592674 "F" "XY" "Maternal" "YM" "SD" 0.0126674867351539 0 0.0233799897599965 0 "YM_FD_SAII" "DOM"
-1422740128 1 0.499458965991583 0.497817014125904 "M" "XY" "Paternal" "YM" "SD" 0.0126674867351539 0 0.0233799897599965 0 "YM_FD_SAII" "DOM"
-1422740128 1 0.499458965991583 0.502194200751505 "F" "XY" "Paternal" "YM" "SD" 0.0126674867351539 0 0.0233799897599965 0 "YM_FD_SAII" "DOM"
-1422740128 1 0.499458965991583 0.242067839300837 "M" "XY" "Maternal" "SAY" "SA & EPI" 0.0126674867351539 0 0.0233799897599965 0 "YM_FD_SAII" "DOM"
-1422740128 1 0.499458965991583 0.242608790677369 "F" "XY" "Maternal" "SAY" "SA & EPI" 0.0126674867351539 0 0.0233799897599965 0 "YM_FD_SAII" "DOM"
-1422740128 1 0.499458965991583 0.243648360138684 "M" "XY" "Paternal" "SAY" "SA & EPI" 0.0126674867351539 0 0.0233799897599965 0 "YM_FD_SAII" "DOM"
-1422740128 1 0.499458965991583 0.244202634324147 "F" "XY" "Paternal" "SAY" "SA & EPI" 0.0126674867351539 0 0.0233799897599965 0 "YM_FD_SAII" "DOM"
-1422740128 1 0.499458965991583 0 "M" "I" "Maternal" "AM" "SD" 0.0126674867351539 0 0.0233799897599965 0 "YM_FD_SAII" "DOM"
-1422740128 1 0.499458965991583 0 "F" "I" "Maternal" "AM" "SD" 0.0126674867351539 0 0.0233799897599965 0 "YM_FD_SAII" "DOM"
-1422740128 1 0.499458965991583 0 "M" "I" "Paternal" "AM" "SD" 0.0126674867351539 0 0.0233799897599965 0 "YM_FD_SAII" "DOM"
-1422740128 1 0.499458965991583 0 "F" "I" "Paternal" "AM" "SD" 0.0126674867351539 0 0.0233799897599965 0 "YM_FD_SAII" "DOM"
-1422740128 1 0.499458965991583 0 "M" "I" "Maternal" "SAI" "SA & EPI" 0.0126674867351539 0 0.0233799897599965 0 "YM_FD_SAII" "DOM"
-1422740128 1 0.499458965991583 0 "F" "I" "Maternal" "SAI" "SA & EPI" 0.0126674867351539 0 0.0233799897599965 0 "YM_FD_SAII" "DOM"
-1422740128 1 0.499458965991583 0 "M" "I" "Paternal" "SAI" "SA & EPI" 0.0126674867351539 0 0.0233799897599965 0 "YM_FD_SAII" "DOM"
-1422740128 1 0.499458965991583 0 "F" "I" "Paternal" "SAI" "SA & EPI" 0.0126674867351539 0 0.0233799897599965 0 "YM_FD_SAII" "DOM"
-1422740128 1 0.499458965991583 0 "M" "II" "Maternal" "FD" "SD" 0.0126674867351539 0 0.0233799897599965 0 "YM_FD_SAII" "DOM"
-1422740128 1 0.499458965991583 0.503856113224311 "F" "II" "Maternal" "FD" "SD" 0.0126674867351539 0 0.0233799897599965 0 "YM_FD_SAII" "DOM"
-1422740128 1 0.499458965991583 0 "M" "II" "Paternal" "FD" "SD" 0.0126674867351539 0 0.0233799897599965 0 "YM_FD_SAII" "DOM"
-1422740128 1 0.499458965991583 0 "F" "II" "Paternal" "FD" "SD" 0.0126674867351539 0 0.0233799897599965 0 "YM_FD_SAII" "DOM"
-1422740128 1 0.499458965991583 0.190212519377741 "M" "II" "Maternal" "SAII" "SA & EPI" 0.0126674867351539 0 0.0233799897599965 0 "YM_FD_SAII" "DOM"
-1422740128 1 0.499458965991583 0.330087273289519 "F" "II" "Maternal" "SAII" "SA & EPI" 0.0126674867351539 0 0.0233799897599965 0 "YM_FD_SAII" "DOM"
-1422740128 1 0.499458965991583 0.187573828256139 "M" "II" "Paternal" "SAII" "SA & EPI" 0.0126674867351539 0 0.0233799897599965 0 "YM_FD_SAII" "DOM"
-1422740128 1 0.499458965991583 0.191841883414308 "F" "II" "Paternal" "SAII" "SA & EPI" 0.0126674867351539 0 0.0233799897599965 0 "YM_FD_SAII" "DOM"
-1422740128 1 0.499458965991583 0.124864741497911 "M" "III" "Maternal" "EPI" "SA & EPI" 0.0126674867351539 0 0.0233799897599965 0 "YM_FD_SAII" "DOM"
-1422740128 1 0.499458965991583 0.125965403315874 "F" "III" "Maternal" "EPI" "SA & EPI" 0.0126674867351539 0 0.0233799897599965 0 "YM_FD_SAII" "DOM"
-1422740128 1 0.499458965991583 0.124864741497911 "M" "III" "Paternal" "EPI" "SA & EPI" 0.0126674867351539 0 0.0233799897599965 0 "YM_FD_SAII" "DOM"
-1422740128 1 0.499458965991583 0.125965403315874 "F" "III" "Paternal" "EPI" "SA & EPI" 0.0126674867351539 0 0.0233799897599965 0 "YM_FD_SAII" "DOM"
1773425902 1 0.507609113118595 3.06617139809078e-320 "M" "XY" "Maternal" "YM" "SD" 0.0446070357575081 0 0.0240832957904786 0 "YM_FD_SAII" "DOM"
1773425902 1 0.507609113118595 2.9802039757144e-320 "F" "XY" "Maternal" "YM" "SD" 0.0446070357575081 0 0.0240832957904786 0 "YM_FD_SAII" "DOM"
1773425902 1 0.507609113118595 0.507609113118595 "M" "XY" "Paternal" "YM" "SD" 0.0446070357575081 0 0.0240832957904786 0 "YM_FD_SAII" "DOM"
1773425902 1 0.507609113118595 3.00046066719389e-320 "F" "XY" "Paternal" "YM" "SD" 0.0446070357575081 0 0.0240832957904786 0 "YM_FD_SAII" "DOM"
1773425902 1 0.507609113118595 0.148393726409563 "M" "XY" "Maternal" "SAY" "SA & EPI" 0.0446070357575081 0 0.0240832957904786 0 "YM_FD_SAII" "DOM"
1773425902 1 0.507609113118595 0.14219942756548 "F" "XY" "Maternal" "SAY" "SA & EPI" 0.0446070357575081 0 0.0240832957904786 0 "YM_FD_SAII" "DOM"
1773425902 1 0.507609113118595 0.378317916935384 "M" "XY" "Paternal" "SAY" "SA & EPI" 0.0446070357575081 0 0.0240832957904786 0 "YM_FD_SAII" "DOM"
1773425902 1 0.507609113118595 0.146456754637639 "F" "XY" "Paternal" "SAY" "SA & EPI" 0.0446070357575081 0 0.0240832957904786 0 "YM_FD_SAII" "DOM"
1773425902 1 0.507609113118595 0 "M" "I" "Maternal" "AM" "SD" 0.0446070357575081 0 0.0240832957904786 0 "YM_FD_SAII" "DOM"
1773425902 1 0.507609113118595 0 "F" "I" "Maternal" "AM" "SD" 0.0446070357575081 0 0.0240832957904786 0 "YM_FD_SAII" "DOM"
1773425902 1 0.507609113118595 0 "M" "I" "Paternal" "AM" "SD" 0.0446070357575081 0 0.0240832957904786 0 "YM_FD_SAII" "DOM"
1773425902 1 0.507609113118595 0 "F" "I" "Paternal" "AM" "SD" 0.0446070357575081 0 0.0240832957904786 0 "YM_FD_SAII" "DOM"
1773425902 1 0.507609113118595 0 "M" "I" "Maternal" "SAI" "SA & EPI" 0.0446070357575081 0 0.0240832957904786 0 "YM_FD_SAII" "DOM"
1773425902 1 0.507609113118595 0 "F" "I" "Maternal" "SAI" "SA & EPI" 0.0446070357575081 0 0.0240832957904786 0 "YM_FD_SAII" "DOM"
1773425902 1 0.507609113118595 0 "M" "I" "Paternal" "SAI" "SA & EPI" 0.0446070357575081 0 0.0240832957904786 0 "YM_FD_SAII" "DOM"
1773425902 1 0.507609113118595 0 "F" "I" "Paternal" "SAI" "SA & EPI" 0.0446070357575081 0 0.0240832957904786 0 "YM_FD_SAII" "DOM"
1773425902 1 0.507609113118595 0 "M" "II" "Maternal" "FD" "SD" 0.0446070357575081 0 0.0240832957904786 0 "YM_FD_SAII" "DOM"
1773425902 1 0.507609113118595 6.02809494490905e-320 "F" "II" "Maternal" "FD" "SD" 0.0446070357575081 0 0.0240832957904786 0 "YM_FD_SAII" "DOM"
1773425902 1 0.507609113118595 0 "M" "II" "Paternal" "FD" "SD" 0.0446070357575081 0 0.0240832957904786 0 "YM_FD_SAII" "DOM"
1773425902 1 0.507609113118595 0 "F" "II" "Paternal" "FD" "SD" 0.0446070357575081 0 0.0240832957904786 0 "YM_FD_SAII" "DOM"
1773425902 1 0.507609113118595 0.239409317611905 "M" "II" "Maternal" "SAII" "SA & EPI" 0.0446070357575081 0 0.0240832957904786 0 "YM_FD_SAII" "DOM"
1773425902 1 0.507609113118595 0.239109383122598 "F" "II" "Maternal" "SAII" "SA & EPI" 0.0446070357575081 0 0.0240832957904786 0 "YM_FD_SAII" "DOM"
1773425902 1 0.507609113118595 0.236365073472305 "M" "II" "Paternal" "SAII" "SA & EPI" 0.0446070357575081 0 0.0240832957904786 0 "YM_FD_SAII" "DOM"
1773425902 1 0.507609113118595 0.236103121220854 "F" "II" "Paternal" "SAII" "SA & EPI" 0.0446070357575081 0 0.0240832957904786 0 "YM_FD_SAII" "DOM"
1773425902 1 0.507609113118595 0.12690227827965 "M" "III" "Maternal" "EPI" "SA & EPI" 0.0446070357575081 0 0.0240832957904786 0 "YM_FD_SAII" "DOM"
1773425902 1 0.507609113118595 0.125151689349246 "F" "III" "Maternal" "EPI" "SA & EPI" 0.0446070357575081 0 0.0240832957904786 0 "YM_FD_SAII" "DOM"
1773425902 1 0.507609113118595 0.12690227827965 "M" "III" "Paternal" "EPI" "SA & EPI" 0.0446070357575081 0 0.0240832957904786 0 "YM_FD_SAII" "DOM"
1773425902 1 0.507609113118595 0.125151689349246 "F" "III" "Paternal" "EPI" "SA & EPI" 0.0446070357575081 0 0.0240832957904786 0 "YM_FD_SAII" "DOM"
701072798 1 0.499045695887155 0.49618812714296 "M" "XY" "Maternal" "YM" "SD" 0.00833019338315353 0 0.01764495637035 0 "YM_FD_SAII" "DOM"
701072798 1 0.499045695887155 0.500266231591295 "F" "XY" "Maternal" "YM" "SD" 0.00833019338315353 0 0.01764495637035 0 "YM_FD_SAII" "DOM"
701072798 1 0.499045695887155 0.496220642757702 "M" "XY" "Paternal" "YM" "SD" 0.00833019338315353 0 0.01764495637035 0 "YM_FD_SAII" "DOM"
701072798 1 0.499045695887155 0.500266269303057 "F" "XY" "Paternal" "YM" "SD" 0.00833019338315353 0 0.01764495637035 0 "YM_FD_SAII" "DOM"
701072798 1 0.499045695887155 0.244434292749593 "M" "XY" "Maternal" "SAY" "SA & EPI" 0.00833019338315353 0 0.01764495637035 0 "YM_FD_SAII" "DOM"
701072798 1 0.499045695887155 0.245396419028696 "F" "XY" "Maternal" "SAY" "SA & EPI" 0.00833019338315353 0 0.01764495637035 0 "YM_FD_SAII" "DOM"
701072798 1 0.499045695887155 0.245473238707389 "M" "XY" "Paternal" "SAY" "SA & EPI" 0.00833019338315353 0 0.01764495637035 0 "YM_FD_SAII" "DOM"
701072798 1 0.499045695887155 0.246443720021817 "F" "XY" "Paternal" "SAY" "SA & EPI" 0.00833019338315353 0 0.01764495637035 0 "YM_FD_SAII" "DOM"
701072798 1 0.499045695887155 0 "M" "I" "Maternal" "AM" "SD" 0.00833019338315353 0 0.01764495637035 0 "YM_FD_SAII" "DOM"
701072798 1 0.499045695887155 0 "F" "I" "Maternal" "AM" "SD" 0.00833019338315353 0 0.01764495637035 0 "YM_FD_SAII" "DOM"
701072798 1 0.499045695887155 0 "M" "I" "Paternal" "AM" "SD" 0.00833019338315353 0 0.01764495637035 0 "YM_FD_SAII" "DOM"
701072798 1 0.499045695887155 0 "F" "I" "Paternal" "AM" "SD" 0.00833019338315353 0 0.01764495637035 0 "YM_FD_SAII" "DOM"
701072798 1 0.499045695887155 0 "M" "I" "Maternal" "SAI" "SA & EPI" 0.00833019338315353 0 0.01764495637035 0 "YM_FD_SAII" "DOM"
701072798 1 0.499045695887155 0 "F" "I" "Maternal" "SAI" "SA & EPI" 0.00833019338315353 0 0.01764495637035 0 "YM_FD_SAII" "DOM"
701072798 1 0.499045695887155 0 "M" "I" "Paternal" "SAI" "SA & EPI" 0.00833019338315353 0 0.01764495637035 0 "YM_FD_SAII" "DOM"
701072798 1 0.499045695887155 0 "F" "I" "Paternal" "SAI" "SA & EPI" 0.00833019338315353 0 0.01764495637035 0 "YM_FD_SAII" "DOM"
701072798 1 0.499045695887155 0 "M" "II" "Maternal" "FD" "SD" 0.00833019338315353 0 0.01764495637035 0 "YM_FD_SAII" "DOM"
701072798 1 0.499045695887155 0.503130857998972 "F" "II" "Maternal" "FD" "SD" 0.00833019338315353 0 0.01764495637035 0 "YM_FD_SAII" "DOM"
701072798 1 0.499045695887155 0 "M" "II" "Paternal" "FD" "SD" 0.00833019338315353 0 0.01764495637035 0 "YM_FD_SAII" "DOM"
701072798 1 0.499045695887155 0 "F" "II" "Paternal" "FD" "SD" 0.00833019338315353 0 0.01764495637035 0 "YM_FD_SAII" "DOM"
701072798 1 0.499045695887155 0.204479553994751 "M" "II" "Maternal" "SAII" "SA & EPI" 0.00833019338315353 0 0.01764495637035 0 "YM_FD_SAII" "DOM"
701072798 1 0.499045695887155 0.313412681917232 "F" "II" "Maternal" "SAII" "SA & EPI" 0.00833019338315353 0 0.01764495637035 0 "YM_FD_SAII" "DOM"
701072798 1 0.499045695887155 0.20241504921472 "M" "II" "Paternal" "SAII" "SA & EPI" 0.00833019338315353 0 0.01764495637035 0 "YM_FD_SAII" "DOM"
701072798 1 0.499045695887155 0.206129457307255 "F" "II" "Paternal" "SAII" "SA & EPI" 0.00833019338315353 0 0.01764495637035 0 "YM_FD_SAII" "DOM"
701072798 1 0.499045695887155 0.124761423971776 "M" "III" "Maternal" "EPI" "SA & EPI" 0.00833019338315353 0 0.01764495637035 0 "YM_FD_SAII" "DOM"
701072798 1 0.499045695887155 0.125786831025378 "F" "III" "Maternal" "EPI" "SA & EPI" 0.00833019338315353 0 0.01764495637035 0 "YM_FD_SAII" "DOM"
701072798 1 0.499045695887155 0.124761423971776 "M" "III" "Paternal" "EPI" "SA & EPI" 0.00833019338315353 0 0.01764495637035 0 "YM_FD_SAII" "DOM"
701072798 1 0.499045695887155 0.125786831025378 "F" "III" "Paternal" "EPI" "SA & EPI" 0.00833019338315353 0 0.01764495637035 0 "YM_FD_SAII" "DOM"
989654665 1 0.500634512148851 0.500126500192853 "M" "XY" "Maternal" "YM" "SD" 0.024194401758723 0 0.0445961765944958 0 "YM_FD_SAII" "DOM"
989654665 1 0.500634512148851 0.507068389078063 "F" "XY" "Maternal" "YM" "SD" 0.024194401758723 0 0.0445961765944958 0 "YM_FD_SAII" "DOM"
989654665 1 0.500634512148851 0.500127526630703 "M" "XY" "Paternal" "YM" "SD" 0.024194401758723 0 0.0445961765944958 0 "YM_FD_SAII" "DOM"
989654665 1 0.500634512148851 0.507068396387913 "F" "XY" "Paternal" "YM" "SD" 0.024194401758723 0 0.0445961765944958 0 "YM_FD_SAII" "DOM"
989654665 1 0.500634512148851 0.236054493594806 "M" "XY" "Maternal" "SAY" "SA & EPI" 0.024194401758723 0 0.0445961765944958 0 "YM_FD_SAII" "DOM"
989654665 1 0.500634512148851 0.236276648952179 "F" "XY" "Maternal" "SAY" "SA & EPI" 0.024194401758723 0 0.0445961765944958 0 "YM_FD_SAII" "DOM"
989654665 1 0.500634512148851 0.239074724336632 "M" "XY" "Paternal" "SAY" "SA & EPI" 0.024194401758723 0 0.0445961765944958 0 "YM_FD_SAII" "DOM"
989654665 1 0.500634512148851 0.239334677524927 "F" "XY" "Paternal" "SAY" "SA & EPI" 0.024194401758723 0 0.0445961765944958 0 "YM_FD_SAII" "DOM"
989654665 1 0.500634512148851 0 "M" "I" "Maternal" "AM" "SD" 0.024194401758723 0 0.0445961765944958 0 "YM_FD_SAII" "DOM"
989654665 1 0.500634512148851 0 "F" "I" "Maternal" "AM" "SD" 0.024194401758723 0 0.0445961765944958 0 "YM_FD_SAII" "DOM"
989654665 1 0.500634512148851 0 "M" "I" "Paternal" "AM" "SD" 0.024194401758723 0 0.0445961765944958 0 "YM_FD_SAII" "DOM"
989654665 1 0.500634512148851 0 "F" "I" "Paternal" "AM" "SD" 0.024194401758723 0 0.0445961765944958 0 "YM_FD_SAII" "DOM"
989654665 1 0.500634512148851 0 "M" "I" "Maternal" "SAI" "SA & EPI" 0.024194401758723 0 0.0445961765944958 0 "YM_FD_SAII" "DOM"
989654665 1 0.500634512148851 0 "F" "I" "Maternal" "SAI" "SA & EPI" 0.024194401758723 0 0.0445961765944958 0 "YM_FD_SAII" "DOM"
989654665 1 0.500634512148851 0 "M" "I" "Paternal" "SAI" "SA & EPI" 0.024194401758723 0 0.0445961765944958 0 "YM_FD_SAII" "DOM"
989654665 1 0.500634512148851 0 "F" "I" "Paternal" "SAI" "SA & EPI" 0.024194401758723 0 0.0445961765944958 0 "YM_FD_SAII" "DOM"
989654665 1 0.500634512148851 0 "M" "II" "Maternal" "FD" "SD" 0.024194401758723 0 0.0445961765944958 0 "YM_FD_SAII" "DOM"
989654665 1 0.500634512148851 0.507582942502985 "F" "II" "Maternal" "FD" "SD" 0.024194401758723 0 0.0445961765944958 0 "YM_FD_SAII" "DOM"
989654665 1 0.500634512148851 0 "M" "II" "Paternal" "FD" "SD" 0.024194401758723 0 0.0445961765944958 0 "YM_FD_SAII" "DOM"
989654665 1 0.500634512148851 0 "F" "II" "Paternal" "FD" "SD" 0.024194401758723 0 0.0445961765944958 0 "YM_FD_SAII" "DOM"
989654665 1 0.500634512148851 0.146483636481208 "M" "II" "Maternal" "SAII" "SA & EPI" 0.024194401758723 0 0.0445961765944958 0 "YM_FD_SAII" "DOM"
989654665 1 0.500634512148851 0.378280233141206 "F" "II" "Maternal" "SAII" "SA & EPI" 0.024194401758723 0 0.0445961765944958 0 "YM_FD_SAII" "DOM"
989654665 1 0.500634512148851 0.142226712048525 "M" "II" "Paternal" "SAII" "SA & EPI" 0.024194401758723 0 0.0445961765944958 0 "YM_FD_SAII" "DOM"
989654665 1 0.500634512148851 0.148405280846884 "F" "II" "Paternal" "SAII" "SA & EPI" 0.024194401758723 0 0.0445961765944958 0 "YM_FD_SAII" "DOM"
989654665 1 0.500634512148851 0.125158628037204 "M" "III" "Maternal" "EPI" "SA & EPI" 0.024194401758723 0 0.0445961765944958 0 "YM_FD_SAII" "DOM"
989654665 1 0.500634512148851 0.126895864923399 "F" "III" "Maternal" "EPI" "SA & EPI" 0.024194401758723 0 0.0445961765944958 0 "YM_FD_SAII" "DOM"
989654665 1 0.500634512148851 0.125158628037204 "M" "III" "Paternal" "EPI" "SA & EPI" 0.024194401758723 0 0.0445961765944958 0 "YM_FD_SAII" "DOM"
989654665 1 0.500634512148851 0.126895864923399 "F" "III" "Paternal" "EPI" "SA & EPI" 0.024194401758723 0 0.0445961765944958 0 "YM_FD_SAII" "DOM"
-1061203014 1 0.502772293979145 9.55346509645782e-119 "M" "XY" "Maternal" "YM" "SD" 0.0254072529030964 0 0.0206879411358386 0 "YM_FD_SAII" "DOM"
-1061203014 1 0.502772293979145 9.47842373392993e-119 "F" "XY" "Maternal" "YM" "SD" 0.0254072529030964 0 0.0206879411358386 0 "YM_FD_SAII" "DOM"
-1061203014 1 0.502772293979145 0.502772293979145 "M" "XY" "Paternal" "YM" "SD" 0.0254072529030964 0 0.0206879411358386 0 "YM_FD_SAII" "DOM"
-1061203014 1 0.502772293979145 9.51338593326956e-119 "F" "XY" "Paternal" "YM" "SD" 0.0254072529030964 0 0.0206879411358386 0 "YM_FD_SAII" "DOM"
-1061203014 1 0.502772293979145 0.186513596447631 "M" "XY" "Maternal" "SAY" "SA & EPI" 0.0254072529030964 0 0.0206879411358386 0 "YM_FD_SAII" "DOM"
-1061203014 1 0.502772293979145 0.183171851428908 "F" "XY" "Maternal" "SAY" "SA & EPI" 0.0254072529030964 0 0.0206879411358386 0 "YM_FD_SAII" "DOM"
-1061203014 1 0.502772293979145 0.334663728693676 "M" "XY" "Paternal" "SAY" "SA & EPI" 0.0254072529030964 0 0.0206879411358386 0 "YM_FD_SAII" "DOM"
-1061203014 1 0.502772293979145 0.186008685573523 "F" "XY" "Paternal" "SAY" "SA & EPI" 0.0254072529030964 0 0.0206879411358386 0 "YM_FD_SAII" "DOM"
-1061203014 1 0.502772293979145 0 "M" "I" "Maternal" "AM" "SD" 0.0254072529030964 0 0.0206879411358386 0 "YM_FD_SAII" "DOM"
-1061203014 1 0.502772293979145 0 "F" "I" "Maternal" "AM" "SD" 0.0254072529030964 0 0.0206879411358386 0 "YM_FD_SAII" "DOM"
-1061203014 1 0.502772293979145 0 "M" "I" "Paternal" "AM" "SD" 0.0254072529030964 0 0.0206879411358386 0 "YM_FD_SAII" "DOM"
-1061203014 1 0.502772293979145 0 "F" "I" "Paternal" "AM" "SD" 0.0254072529030964 0 0.0206879411358386 0 "YM_FD_SAII" "DOM"
-1061203014 1 0.502772293979145 0 "M" "I" "Maternal" "SAI" "SA & EPI" 0.0254072529030964 0 0.0206879411358386 0 "YM_FD_SAII" "DOM"
-1061203014 1 0.502772293979145 0 "F" "I" "Maternal" "SAI" "SA & EPI" 0.0254072529030964 0 0.0206879411358386 0 "YM_FD_SAII" "DOM"
-1061203014 1 0.502772293979145 0 "M" "I" "Paternal" "SAI" "SA & EPI" 0.0254072529030964 0 0.0206879411358386 0 "YM_FD_SAII" "DOM"
-1061203014 1 0.502772293979145 0 "F" "I" "Paternal" "SAI" "SA & EPI" 0.0254072529030964 0 0.0206879411358386 0 "YM_FD_SAII" "DOM"
-1061203014 1 0.502772293979145 0 "M" "II" "Maternal" "FD" "SD" 0.0254072529030964 0 0.0206879411358386 0 "YM_FD_SAII" "DOM"
-1061203014 1 0.502772293979145 1.90623223565232e-118 "F" "II" "Maternal" "FD" "SD" 0.0254072529030964 0 0.0206879411358386 0 "YM_FD_SAII" "DOM"
-1061203014 1 0.502772293979145 0 "M" "II" "Paternal" "FD" "SD" 0.0254072529030964 0 0.0206879411358386 0 "YM_FD_SAII" "DOM"
-1061203014 1 0.502772293979145 0 "F" "II" "Paternal" "FD" "SD" 0.0254072529030964 0 0.0206879411358386 0 "YM_FD_SAII" "DOM"
-1061203014 1 0.502772293979145 0.239037301992077 "M" "II" "Maternal" "SAII" "SA & EPI" 0.0254072529030964 0 0.0206879411358386 0 "YM_FD_SAII" "DOM"
-1061203014 1 0.502772293979145 0.240906934985201 "F" "II" "Maternal" "SAII" "SA & EPI" 0.0254072529030964 0 0.0206879411358386 0 "YM_FD_SAII" "DOM"
-1061203014 1 0.502772293979145 0.236444607471367 "M" "II" "Paternal" "SAII" "SA & EPI" 0.0254072529030964 0 0.0206879411358386 0 "YM_FD_SAII" "DOM"
-1061203014 1 0.502772293979145 0.238319427280628 "F" "II" "Paternal" "SAII" "SA & EPI" 0.0254072529030964 0 0.0206879411358386 0 "YM_FD_SAII" "DOM"
-1061203014 1 0.502772293979145 0.125693073494786 "M" "III" "Maternal" "EPI" "SA & EPI" 0.0254072529030964 0 0.0206879411358386 0 "YM_FD_SAII" "DOM"
-1061203014 1 0.502772293979145 0.125316993671774 "F" "III" "Maternal" "EPI" "SA & EPI" 0.0254072529030964 0 0.0206879411358386 0 "YM_FD_SAII" "DOM"
-1061203014 1 0.502772293979145 0.125693073494786 "M" "III" "Paternal" "EPI" "SA & EPI" 0.0254072529030964 0 0.0206879411358386 0 "YM_FD_SAII" "DOM"
-1061203014 1 0.502772293979145 0.125316993671774 "F" "III" "Paternal" "EPI" "SA & EPI" 0.0254072529030964 0 0.0206879411358386 0 "YM_FD_SAII" "DOM"
1408198833 1 0.495363759471109 0.494606756636697 "M" "XY" "Maternal" "YM" "SD" 0.00131162904435769 0 0.0351666840957478 0 "YM_FD_SAII" "DOM"
1408198833 1 0.495363759471109 0.508990809596408 "F" "XY" "Maternal" "YM" "SD" 0.00131162904435769 0 0.0351666840957478 0 "YM_FD_SAII" "DOM"
1408198833 1 0.495363759471109 0.494609058837542 "M" "XY" "Paternal" "YM" "SD" 0.00131162904435769 0 0.0351666840957478 0 "YM_FD_SAII" "DOM"
1408198833 1 0.495363759471109 0.508990817826631 "F" "XY" "Paternal" "YM" "SD" 0.00131162904435769 0 0.0351666840957478 0 "YM_FD_SAII" "DOM"
1408198833 1 0.495363759471109 0.246872166698864 "M" "XY" "Maternal" "SAY" "SA & EPI" 0.00131162904435769 0 0.0351666840957478 0 "YM_FD_SAII" "DOM"
1408198833 1 0.495363759471109 0.253884512763622 "F" "XY" "Maternal" "SAY" "SA & EPI" 0.00131162904435769 0 0.0351666840957478 0 "YM_FD_SAII" "DOM"
1408198833 1 0.495363759471109 0.247034598688141 "M" "XY" "Paternal" "SAY" "SA & EPI" 0.00131162904435769 0 0.0351666840957478 0 "YM_FD_SAII" "DOM"
1408198833 1 0.495363759471109 0.254051667837708 "F" "XY" "Paternal" "SAY" "SA & EPI" 0.00131162904435769 0 0.0351666840957478 0 "YM_FD_SAII" "DOM"
1408198833 1 0.495363759471109 0 "M" "I" "Maternal" "AM" "SD" 0.00131162904435769 0 0.0351666840957478 0 "YM_FD_SAII" "DOM"
1408198833 1 0.495363759471109 0 "F" "I" "Maternal" "AM" "SD" 0.00131162904435769 0 0.0351666840957478 0 "YM_FD_SAII" "DOM"
1408198833 1 0.495363759471109 0 "M" "I" "Paternal" "AM" "SD" 0.00131162904435769 0 0.0351666840957478 0 "YM_FD_SAII" "DOM"
1408198833 1 0.495363759471109 0 "F" "I" "Paternal" "AM" "SD" 0.00131162904435769 0 0.0351666840957478 0 "YM_FD_SAII" "DOM"
1408198833 1 0.495363759471109 0 "M" "I" "Maternal" "SAI" "SA & EPI" 0.00131162904435769 0 0.0351666840957478 0 "YM_FD_SAII" "DOM"
1408198833 1 0.495363759471109 0 "F" "I" "Maternal" "SAI" "SA & EPI" 0.00131162904435769 0 0.0351666840957478 0 "YM_FD_SAII" "DOM"
1408198833 1 0.495363759471109 0 "M" "I" "Paternal" "SAI" "SA & EPI" 0.00131162904435769 0 0.0351666840957478 0 "YM_FD_SAII" "DOM"
1408198833 1 0.495363759471109 0 "F" "I" "Paternal" "SAI" "SA & EPI" 0.00131162904435769 0 0.0351666840957478 0 "YM_FD_SAII" "DOM"
1408198833 1 0.495363759471109 0 "M" "II" "Maternal" "FD" "SD" 0.00131162904435769 0 0.0351666840957478 0 "YM_FD_SAII" "DOM"
1408198833 1 0.495363759471109 0.509768653417036 "F" "II" "Maternal" "FD" "SD" 0.00131162904435769 0 0.0351666840957478 0 "YM_FD_SAII" "DOM"
1408198833 1 0.495363759471109 0 "M" "II" "Paternal" "FD" "SD" 0.00131162904435769 0 0.0351666840957478 0 "YM_FD_SAII" "DOM"
1408198833 1 0.495363759471109 0 "F" "II" "Paternal" "FD" "SD" 0.00131162904435769 0 0.0351666840957478 0 "YM_FD_SAII" "DOM"
1408198833 1 0.495363759471109 0.162475135994709 "M" "II" "Maternal" "SAII" "SA & EPI" 0.00131162904435769 0 0.0351666840957478 0 "YM_FD_SAII" "DOM"
1408198833 1 0.495363759471109 0.362106939590207 "F" "II" "Maternal" "SAII" "SA & EPI" 0.00131162904435769 0 0.0351666840957478 0 "YM_FD_SAII" "DOM"
1408198833 1 0.495363759471109 0.158878628439952 "M" "II" "Paternal" "SAII" "SA & EPI" 0.00131162904435769 0 0.0351666840957478 0 "YM_FD_SAII" "DOM"
1408198833 1 0.495363759471109 0.167116169245937 "F" "II" "Paternal" "SAII" "SA & EPI" 0.00131162904435769 0 0.0351666840957478 0 "YM_FD_SAII" "DOM"
1408198833 1 0.495363759471109 0.123840939867778 "M" "III" "Maternal" "EPI" "SA & EPI" 0.00131162904435769 0 0.0351666840957478 0 "YM_FD_SAII" "DOM"
1408198833 1 0.495363759471109 0.127442458918371 "F" "III" "Maternal" "EPI" "SA & EPI" 0.00131162904435769 0 0.0351666840957478 0 "YM_FD_SAII" "DOM"
1408198833 1 0.495363759471109 0.123840939867778 "M" "III" "Paternal" "EPI" "SA & EPI" 0.00131162904435769 0 0.0351666840957478 0 "YM_FD_SAII" "DOM"
1408198833 1 0.495363759471109 0.127442458918371 "F" "III" "Paternal" "EPI" "SA & EPI" 0.00131162904435769 0 0.0351666840957478 0 "YM_FD_SAII" "DOM"
863062631 1 0.506313327616151 2.14375083730517e-320 "M" "XY" "Maternal" "YM" "SD" 0.0390302952495404 0 0.022544352337718 0 "YM_FD_SAII" "DOM"
863062631 1 0.506313327616151 2.08495702545006e-320 "F" "XY" "Maternal" "YM" "SD" 0.0390302952495404 0 0.022544352337718 0 "YM_FD_SAII" "DOM"
863062631 1 0.506313327616151 0.506313327616151 "M" "XY" "Paternal" "YM" "SD" 0.0390302952495404 0 0.022544352337718 0 "YM_FD_SAII" "DOM"
863062631 1 0.506313327616151 2.091379878846e-320 "F" "XY" "Paternal" "YM" "SD" 0.0390302952495404 0 0.022544352337718 0 "YM_FD_SAII" "DOM"
863062631 1 0.506313327616151 0.158263839448573 "M" "XY" "Maternal" "SAY" "SA & EPI" 0.0390302952495404 0 0.022544352337718 0 "YM_FD_SAII" "DOM"
863062631 1 0.506313327616151 0.152656759137956 "F" "XY" "Maternal" "SAY" "SA & EPI" 0.0390302952495404 0 0.022544352337718 0 "YM_FD_SAII" "DOM"
863062631 1 0.506313327616151 0.367348420968496 "M" "XY" "Paternal" "SAY" "SA & EPI" 0.0390302952495404 0 0.022544352337718 0 "YM_FD_SAII" "DOM"
863062631 1 0.506313327616151 0.156562734434967 "F" "XY" "Paternal" "SAY" "SA & EPI" 0.0390302952495404 0 0.022544352337718 0 "YM_FD_SAII" "DOM"
863062631 1 0.506313327616151 0 "M" "I" "Maternal" "AM" "SD" 0.0390302952495404 0 0.022544352337718 0 "YM_FD_SAII" "DOM"
863062631 1 0.506313327616151 0 "F" "I" "Maternal" "AM" "SD" 0.0390302952495404 0 0.022544352337718 0 "YM_FD_SAII" "DOM"
863062631 1 0.506313327616151 0 "M" "I" "Paternal" "AM" "SD" 0.0390302952495404 0 0.022544352337718 0 "YM_FD_SAII" "DOM"
863062631 1 0.506313327616151 0 "F" "I" "Paternal" "AM" "SD" 0.0390302952495404 0 0.022544352337718 0 "YM_FD_SAII" "DOM"
863062631 1 0.506313327616151 0 "M" "I" "Maternal" "SAI" "SA & EPI" 0.0390302952495404 0 0.022544352337718 0 "YM_FD_SAII" "DOM"
863062631 1 0.506313327616151 0 "F" "I" "Maternal" "SAI" "SA & EPI" 0.0390302952495404 0 0.022544352337718 0 "YM_FD_SAII" "DOM"
863062631 1 0.506313327616151 0 "M" "I" "Paternal" "SAI" "SA & EPI" 0.0390302952495404 0 0.022544352337718 0 "YM_FD_SAII" "DOM"
863062631 1 0.506313327616151 0 "F" "I" "Paternal" "SAI" "SA & EPI" 0.0390302952495404 0 0.022544352337718 0 "YM_FD_SAII" "DOM"
863062631 1 0.506313327616151 0 "M" "II" "Maternal" "FD" "SD" 0.0390302952495404 0 0.022544352337718 0 "YM_FD_SAII" "DOM"
863062631 1 0.506313327616151 4.20449864610901e-320 "F" "II" "Maternal" "FD" "SD" 0.0390302952495404 0 0.022544352337718 0 "YM_FD_SAII" "DOM"
863062631 1 0.506313327616151 0 "M" "II" "Paternal" "FD" "SD" 0.0390302952495404 0 0.022544352337718 0 "YM_FD_SAII" "DOM"
863062631 1 0.506313327616151 0 "F" "II" "Paternal" "FD" "SD" 0.0390302952495404 0 0.022544352337718 0 "YM_FD_SAII" "DOM"
863062631 1 0.506313327616151 0.239665714881301 "M" "II" "Maternal" "SAII" "SA & EPI" 0.0390302952495404 0 0.022544352337718 0 "YM_FD_SAII" "DOM"
863062631 1 0.506313327616151 0.239758994883766 "F" "II" "Maternal" "SAII" "SA & EPI" 0.0390302952495404 0 0.022544352337718 0 "YM_FD_SAII" "DOM"
863062631 1 0.506313327616151 0.236821958212675 "M" "II" "Paternal" "SAII" "SA & EPI" 0.0390302952495404 0 0.022544352337718 0 "YM_FD_SAII" "DOM"
863062631 1 0.506313327616151 0.236944187997376 "F" "II" "Paternal" "SAII" "SA & EPI" 0.0390302952495404 0 0.022544352337718 0 "YM_FD_SAII" "DOM"
863062631 1 0.506313327616151 0.126578331904028 "M" "III" "Maternal" "EPI" "SA & EPI" 0.0390302952495404 0 0.022544352337718 0 "YM_FD_SAII" "DOM"
863062631 1 0.506313327616151 0.125142636548152 "F" "III" "Maternal" "EPI" "SA & EPI" 0.0390302952495404 0 0.022544352337718 0 "YM_FD_SAII" "DOM"
863062631 1 0.506313327616151 0.126578331904028 "M" "III" "Paternal" "EPI" "SA & EPI" 0.0390302952495404 0 0.022544352337718 0 "YM_FD_SAII" "DOM"
863062631 1 0.506313327616151 0.125142636548152 "F" "III" "Paternal" "EPI" "SA & EPI" 0.0390302952495404 0 0.022544352337718 0 "YM_FD_SAII" "DOM"
920827594 1 0.497319306118834 0.496865548585647 "M" "XY" "Maternal" "YM" "SD" 0.011573236680124 0 0.0473282464197837 0 "YM_FD_SAII" "DOM"
920827594 1 0.497319306118834 0.510554069234902 "F" "XY" "Maternal" "YM" "SD" 0.011573236680124 0 0.0473282464197837 0 "YM_FD_SAII" "DOM"
920827594 1 0.497319306118834 0.49686637142511 "M" "XY" "Paternal" "YM" "SD" 0.011573236680124 0 0.0473282464197837 0 "YM_FD_SAII" "DOM"
920827594 1 0.497319306118834 0.510554074500825 "F" "XY" "Paternal" "YM" "SD" 0.011573236680124 0 0.0473282464197837 0 "YM_FD_SAII" "DOM"
920827594 1 0.497319306118834 0.241670977282291 "M" "XY" "Maternal" "SAY" "SA & EPI" 0.011573236680124 0 0.0473282464197837 0 "YM_FD_SAII" "DOM"
920827594 1 0.497319306118834 0.246852683543492 "F" "XY" "Maternal" "SAY" "SA & EPI" 0.011573236680124 0 0.0473282464197837 0 "YM_FD_SAII" "DOM"
920827594 1 0.497319306118834 0.243108955806293 "M" "XY" "Paternal" "SAY" "SA & EPI" 0.011573236680124 0 0.0473282464197837 0 "YM_FD_SAII" "DOM"
920827594 1 0.497319306118834 0.248329807615427 "F" "XY" "Paternal" "SAY" "SA & EPI" 0.011573236680124 0 0.0473282464197837 0 "YM_FD_SAII" "DOM"
920827594 1 0.497319306118834 0 "M" "I" "Maternal" "AM" "SD" 0.011573236680124 0 0.0473282464197837 0 "YM_FD_SAII" "DOM"
920827594 1 0.497319306118834 0 "F" "I" "Maternal" "AM" "SD" 0.011573236680124 0 0.0473282464197837 0 "YM_FD_SAII" "DOM"
920827594 1 0.497319306118834 0 "M" "I" "Paternal" "AM" "SD" 0.011573236680124 0 0.0473282464197837 0 "YM_FD_SAII" "DOM"
920827594 1 0.497319306118834 0 "F" "I" "Paternal" "AM" "SD" 0.011573236680124 0 0.0473282464197837 0 "YM_FD_SAII" "DOM"
920827594 1 0.497319306118834 0 "M" "I" "Maternal" "SAI" "SA & EPI" 0.011573236680124 0 0.0473282464197837 0 "YM_FD_SAII" "DOM"
920827594 1 0.497319306118834 0 "F" "I" "Maternal" "SAI" "SA & EPI" 0.011573236680124 0 0.0473282464197837 0 "YM_FD_SAII" "DOM"
920827594 1 0.497319306118834 0 "M" "I" "Paternal" "SAI" "SA & EPI" 0.011573236680124 0 0.0473282464197837 0 "YM_FD_SAII" "DOM"
920827594 1 0.497319306118834 0 "F" "I" "Paternal" "SAI" "SA & EPI" 0.011573236680124 0 0.0473282464197837 0 "YM_FD_SAII" "DOM"
920827594 1 0.497319306118834 0 "M" "II" "Maternal" "FD" "SD" 0.011573236680124 0 0.0473282464197837 0 "YM_FD_SAII" "DOM"
920827594 1 0.497319306118834 0.511019912447901 "F" "II" "Maternal" "FD" "SD" 0.011573236680124 0 0.0473282464197837 0 "YM_FD_SAII" "DOM"
920827594 1 0.497319306118834 0 "M" "II" "Paternal" "FD" "SD" 0.011573236680124 0 0.0473282464197837 0 "YM_FD_SAII" "DOM"
920827594 1 0.497319306118834 0 "F" "II" "Paternal" "FD" "SD" 0.011573236680124 0 0.0473282464197837 0 "YM_FD_SAII" "DOM"
920827594 1 0.497319306118834 0.140946605704943 "M" "II" "Maternal" "SAII" "SA & EPI" 0.011573236680124 0 0.0473282464197837 0 "YM_FD_SAII" "DOM"
920827594 1 0.497319306118834 0.38535255125913 "F" "II" "Maternal" "SAII" "SA & EPI" 0.011573236680124 0 0.0473282464197837 0 "YM_FD_SAII" "DOM"
920827594 1 0.497319306118834 0.136563166336161 "M" "II" "Paternal" "SAII" "SA & EPI" 0.011573236680124 0 0.0473282464197837 0 "YM_FD_SAII" "DOM"
920827594 1 0.497319306118834 0.14470947205158 "F" "II" "Paternal" "SAII" "SA & EPI" 0.011573236680124 0 0.0473282464197837 0 "YM_FD_SAII" "DOM"
920827594 1 0.497319306118834 0.12432982652971 "M" "III" "Maternal" "EPI" "SA & EPI" 0.011573236680124 0 0.0473282464197837 0 "YM_FD_SAII" "DOM"
920827594 1 0.497319306118834 0.127755083236883 "F" "III" "Maternal" "EPI" "SA & EPI" 0.011573236680124 0 0.0473282464197837 0 "YM_FD_SAII" "DOM"
920827594 1 0.497319306118834 0.12432982652971 "M" "III" "Paternal" "EPI" "SA & EPI" 0.011573236680124 0 0.0473282464197837 0 "YM_FD_SAII" "DOM"
920827594 1 0.497319306118834 0.127755083236883 "F" "III" "Paternal" "EPI" "SA & EPI" 0.011573236680124 0 0.0473282464197837 0 "YM_FD_SAII" "DOM"
-156911781 1 0.495654264659034 0.495086066944268 "M" "XY" "Maternal" "YM" "SD" 0.00396712282672524 0 0.0413883947068825 0 "YM_FD_SAII" "DOM"
-156911781 1 0.495654264659034 0.510390956903098 "F" "XY" "Maternal" "YM" "SD" 0.00396712282672524 0 0.0413883947068825 0 "YM_FD_SAII" "DOM"
-156911781 1 0.495654264659034 0.495087362264804 "M" "XY" "Paternal" "YM" "SD" 0.00396712282672524 0 0.0413883947068825 0 "YM_FD_SAII" "DOM"
-156911781 1 0.495654264659034 0.510390963145629 "F" "XY" "Paternal" "YM" "SD" 0.00396712282672524 0 0.0413883947068825 0 "YM_FD_SAII" "DOM"
-156911781 1 0.495654264659034 0.245393797889216 "M" "XY" "Maternal" "SAY" "SA & EPI" 0.00396712282672524 0 0.0413883947068825 0 "YM_FD_SAII" "DOM"
-156911781 1 0.495654264659034 0.252473188011139 "F" "XY" "Maternal" "SAY" "SA & EPI" 0.00396712282672524 0 0.0413883947068825 0 "YM_FD_SAII" "DOM"
-156911781 1 0.495654264659034 0.24588533974845 "M" "XY" "Paternal" "SAY" "SA & EPI" 0.00396712282672524 0 0.0413883947068825 0 "YM_FD_SAII" "DOM"
-156911781 1 0.495654264659034 0.25297990582936 "F" "XY" "Paternal" "SAY" "SA & EPI" 0.00396712282672524 0 0.0413883947068825 0 "YM_FD_SAII" "DOM"
-156911781 1 0.495654264659034 0 "M" "I" "Maternal" "AM" "SD" 0.00396712282672524 0 0.0413883947068825 0 "YM_FD_SAII" "DOM"
-156911781 1 0.495654264659034 0 "F" "I" "Maternal" "AM" "SD" 0.00396712282672524 0 0.0413883947068825 0 "YM_FD_SAII" "DOM"
-156911781 1 0.495654264659034 0 "M" "I" "Paternal" "AM" "SD" 0.00396712282672524 0 0.0413883947068825 0 "YM_FD_SAII" "DOM"
-156911781 1 0.495654264659034 0 "F" "I" "Paternal" "AM" "SD" 0.00396712282672524 0 0.0413883947068825 0 "YM_FD_SAII" "DOM"
-156911781 1 0.495654264659034 0 "M" "I" "Maternal" "SAI" "SA & EPI" 0.00396712282672524 0 0.0413883947068825 0 "YM_FD_SAII" "DOM"
-156911781 1 0.495654264659034 0 "F" "I" "Maternal" "SAI" "SA & EPI" 0.00396712282672524 0 0.0413883947068825 0 "YM_FD_SAII" "DOM"
-156911781 1 0.495654264659034 0 "M" "I" "Paternal" "SAI" "SA & EPI" 0.00396712282672524 0 0.0413883947068825 0 "YM_FD_SAII" "DOM"
-156911781 1 0.495654264659034 0 "F" "I" "Paternal" "SAI" "SA & EPI" 0.00396712282672524 0 0.0413883947068825 0 "YM_FD_SAII" "DOM"
-156911781 1 0.495654264659034 0 "M" "II" "Maternal" "FD" "SD" 0.00396712282672524 0 0.0413883947068825 0 "YM_FD_SAII" "DOM"
-156911781 1 0.495654264659034 0.510976060585048 "F" "II" "Maternal" "FD" "SD" 0.00396712282672524 0 0.0413883947068825 0 "YM_FD_SAII" "DOM"
-156911781 1 0.495654264659034 0 "M" "II" "Paternal" "FD" "SD" 0.00396712282672524 0 0.0413883947068825 0 "YM_FD_SAII" "DOM"
-156911781 1 0.495654264659034 0 "F" "II" "Paternal" "FD" "SD" 0.00396712282672524 0 0.0413883947068825 0 "YM_FD_SAII" "DOM"
-156911781 1 0.495654264659034 0.150666570384908 "M" "II" "Maternal" "SAII" "SA & EPI" 0.00396712282672524 0 0.0413883947068825 0 "YM_FD_SAII" "DOM"
-156911781 1 0.495654264659034 0.375153760281127 "F" "II" "Maternal" "SAII" "SA & EPI" 0.00396712282672524 0 0.0413883947068825 0 "YM_FD_SAII" "DOM"
-156911781 1 0.495654264659034 0.14664634915267 "M" "II" "Paternal" "SAII" "SA & EPI" 0.00396712282672524 0 0.0413883947068825 0 "YM_FD_SAII" "DOM"
-156911781 1 0.495654264659034 0.155221266189591 "F" "II" "Paternal" "SAII" "SA & EPI" 0.00396712282672524 0 0.0413883947068825 0 "YM_FD_SAII" "DOM"
-156911781 1 0.495654264659034 0.123913566164749 "M" "III" "Maternal" "EPI" "SA & EPI" 0.00396712282672524 0 0.0413883947068825 0 "YM_FD_SAII" "DOM"
-156911781 1 0.495654264659034 0.127744181475725 "F" "III" "Maternal" "EPI" "SA & EPI" 0.00396712282672524 0 0.0413883947068825 0 "YM_FD_SAII" "DOM"
-156911781 1 0.495654264659034 0.123913566164749 "M" "III" "Paternal" "EPI" "SA & EPI" 0.00396712282672524 0 0.0413883947068825 0 "YM_FD_SAII" "DOM"
-156911781 1 0.495654264659034 0.127744181475724 "F" "III" "Paternal" "EPI" "SA & EPI" 0.00396712282672524 0 0.0413883947068825 0 "YM_FD_SAII" "DOM"
2092373543 1 0.498402850365329 0.497657633927286 "M" "XY" "Maternal" "YM" "SD" 0.0129792114137672 0 0.0356630377355032 0 "YM_FD_SAII" "DOM"
2092373543 1 0.498402850365329 0.506579241993726 "F" "XY" "Maternal" "YM" "SD" 0.0129792114137672 0 0.0356630377355032 0 "YM_FD_SAII" "DOM"
2092373543 1 0.498402850365329 0.497659852415515 "M" "XY" "Paternal" "YM" "SD" 0.0129792114137672 0 0.0356630377355032 0 "YM_FD_SAII" "DOM"
2092373543 1 0.498402850365329 0.506579251174489 "F" "XY" "Paternal" "YM" "SD" 0.0129792114137672 0 0.0356630377355032 0 "YM_FD_SAII" "DOM"
2092373543 1 0.498402850365329 0.241373852737621 "M" "XY" "Maternal" "SAY" "SA & EPI" 0.0129792114137672 0 0.0356630377355032 0 "YM_FD_SAII" "DOM"
2092373543 1 0.498402850365329 0.24405783815636 "F" "XY" "Maternal" "SAY" "SA & EPI" 0.0129792114137672 0 0.0356630377355032 0 "YM_FD_SAII" "DOM"
2092373543 1 0.498402850365329 0.242989781353905 "M" "XY" "Paternal" "SAY" "SA & EPI" 0.0129792114137672 0 0.0356630377355032 0 "YM_FD_SAII" "DOM"
2092373543 1 0.498402850365329 0.245702079444196 "F" "XY" "Paternal" "SAY" "SA & EPI" 0.0129792114137672 0 0.0356630377355032 0 "YM_FD_SAII" "DOM"
2092373543 1 0.498402850365329 0 "M" "I" "Maternal" "AM" "SD" 0.0129792114137672 0 0.0356630377355032 0 "YM_FD_SAII" "DOM"
2092373543 1 0.498402850365329 0 "F" "I" "Maternal" "AM" "SD" 0.0129792114137672 0 0.0356630377355032 0 "YM_FD_SAII" "DOM"
2092373543 1 0.498402850365329 0 "M" "I" "Paternal" "AM" "SD" 0.0129792114137672 0 0.0356630377355032 0 "YM_FD_SAII" "DOM"
2092373543 1 0.498402850365329 0 "F" "I" "Paternal" "AM" "SD" 0.0129792114137672 0 0.0356630377355032 0 "YM_FD_SAII" "DOM"
2092373543 1 0.498402850365329 0 "M" "I" "Maternal" "SAI" "SA & EPI" 0.0129792114137672 0 0.0356630377355032 0 "YM_FD_SAII" "DOM"
2092373543 1 0.498402850365329 0 "F" "I" "Maternal" "SAI" "SA & EPI" 0.0129792114137672 0 0.0356630377355032 0 "YM_FD_SAII" "DOM"
2092373543 1 0.498402850365329 0 "M" "I" "Paternal" "SAI" "SA & EPI" 0.0129792114137672 0 0.0356630377355032 0 "YM_FD_SAII" "DOM"
2092373543 1 0.498402850365329 0 "F" "I" "Paternal" "SAI" "SA & EPI" 0.0129792114137672 0 0.0356630377355032 0 "YM_FD_SAII" "DOM"
2092373543 1 0.498402850365329 0 "M" "II" "Maternal" "FD" "SD" 0.0129792114137672 0 0.0356630377355032 0 "YM_FD_SAII" "DOM"
2092373543 1 0.498402850365329 0.507336701067134 "F" "II" "Maternal" "FD" "SD" 0.0129792114137672 0 0.0356630377355032 0 "YM_FD_SAII" "DOM"
2092373543 1 0.498402850365329 0 "M" "II" "Paternal" "FD" "SD" 0.0129792114137672 0 0.0356630377355032 0 "YM_FD_SAII" "DOM"
2092373543 1 0.498402850365329 0 "F" "II" "Paternal" "FD" "SD" 0.0129792114137672 0 0.0356630377355032 0 "YM_FD_SAII" "DOM"
2092373543 1 0.498402850365329 0.162468457843234 "M" "II" "Maternal" "SAII" "SA & EPI" 0.0129792114137672 0 0.0356630377355032 0 "YM_FD_SAII" "DOM"
2092373543 1 0.498402850365329 0.361407722152199 "F" "II" "Maternal" "SAII" "SA & EPI" 0.0129792114137672 0 0.0356630377355032 0 "YM_FD_SAII" "DOM"
2092373543 1 0.498402850365329 0.158813764056211 "M" "II" "Paternal" "SAII" "SA & EPI" 0.0129792114137672 0 0.0356630377355032 0 "YM_FD_SAII" "DOM"
2092373543 1 0.498402850365329 0.165295924788599 "F" "II" "Paternal" "SAII" "SA & EPI" 0.0129792114137672 0 0.0356630377355032 0 "YM_FD_SAII" "DOM"
2092373543 1 0.498402850365329 0.124600712591317 "M" "III" "Maternal" "EPI" "SA & EPI" 0.0129792114137672 0 0.0356630377355032 0 "YM_FD_SAII" "DOM"
2092373543 1 0.498402850365329 0.126834456817164 "F" "III" "Maternal" "EPI" "SA & EPI" 0.0129792114137672 0 0.0356630377355032 0 "YM_FD_SAII" "DOM"
2092373543 1 0.498402850365329 0.124600712591317 "M" "III" "Paternal" "EPI" "SA & EPI" 0.0129792114137672 0 0.0356630377355032 0 "YM_FD_SAII" "DOM"
2092373543 1 0.498402850365329 0.126834456817164 "F" "III" "Paternal" "EPI" "SA & EPI" 0.0129792114137672 0 0.0356630377355032 0 "YM_FD_SAII" "DOM"
-1282472021 1 0.500663025796318 1.93067620539935e-11 "M" "XY" "Maternal" "YM" "SD" 0.00562041930388659 0 0.00405203860718757 0 "YM_FD_SAII" "DOM"
-1282472021 1 0.500663025796318 1.92723743488472e-11 "F" "XY" "Maternal" "YM" "SD" 0.00562041930388659 0 0.00405203860718757 0 "YM_FD_SAII" "DOM"
-1282472021 1 0.500663025796318 0.500663025786666 "M" "XY" "Paternal" "YM" "SD" 0.00562041930388659 0 0.00405203860718757 0 "YM_FD_SAII" "DOM"
-1282472021 1 0.500663025796318 1.92760542310265e-11 "F" "XY" "Paternal" "YM" "SD" 0.00562041930388659 0 0.00405203860718757 0 "YM_FD_SAII" "DOM"
-1282472021 1 0.500663025796318 0.23684813501172 "M" "XY" "Maternal" "SAY" "SA & EPI" 0.00562041930388659 0 0.00405203860718757 0 "YM_FD_SAII" "DOM"
-1282472021 1 0.500663025796318 0.23580254216536 "F" "XY" "Maternal" "SAY" "SA & EPI" 0.00562041930388659 0 0.00405203860718757 0 "YM_FD_SAII" "DOM"
-1282472021 1 0.500663025796318 0.272041699768586 "M" "XY" "Paternal" "SAY" "SA & EPI" 0.00562041930388659 0 0.00405203860718757 0 "YM_FD_SAII" "DOM"
-1282472021 1 0.500663025796318 0.236497133497906 "F" "XY" "Paternal" "SAY" "SA & EPI" 0.00562041930388659 0 0.00405203860718757 0 "YM_FD_SAII" "DOM"
-1282472021 1 0.500663025796318 0 "M" "I" "Maternal" "AM" "SD" 0.00562041930388659 0 0.00405203860718757 0 "YM_FD_SAII" "DOM"
-1282472021 1 0.500663025796318 0 "F" "I" "Maternal" "AM" "SD" 0.00562041930388659 0 0.00405203860718757 0 "YM_FD_SAII" "DOM"
-1282472021 1 0.500663025796318 0 "M" "I" "Paternal" "AM" "SD" 0.00562041930388659 0 0.00405203860718757 0 "YM_FD_SAII" "DOM"
-1282472021 1 0.500663025796318 0 "F" "I" "Paternal" "AM" "SD" 0.00562041930388659 0 0.00405203860718757 0 "YM_FD_SAII" "DOM"
-1282472021 1 0.500663025796318 0 "M" "I" "Maternal" "SAI" "SA & EPI" 0.00562041930388659 0 0.00405203860718757 0 "YM_FD_SAII" "DOM"
[truncated: 97,066,207 more chars]
