# Supplementary material for: Epistatic interactions between sex chromosomes and autosomes can affect the stability of sex determination systems
Source: J Evol Biol. 2021 Oct 1;34(11):1666–77. doi: 10.1111/jeb.13939 (PMC9291586; doi:10.1111/jeb.13939)
Supplement: Supplementary file 4 — Supplementary Material [file JEB-34-1666-s002.zip › data_analysis_visualisation/readme.txt]

# -----------------------------------------
/2020_11_25_data_analysis_visualisation
# -----------------------------------------

  Used to concatenate and analyse all data, and to generate graphs for data visualisation (Figures 2 
  and 3 and Supplementary Figures 1 and 2 from the manuscript). 

  Note that data concatenation is performed on raw simulation output (not included) and ultimate 
  which are stored in a file "2020_08_03_data_collected_full.txt" (which is included). This is done
  in the "Data collection" section of the script, which can be skipped (but is included for the sake
  of completeness). To run the data analysis, run lines 1-27, skip lines 28-116 (Data collection), 
  and then run the remaining lines 117-431. This generates

  Intermediate files (not included because data included in 2020_08_03_data_collected_full.txt;
  these are generated from the raw simulation files in the "Data collection" section):
  * 2020_08_03_COA_YM_AM.txt
  * 2020_08_03_COA_YM_FD.txt
  * 2020_08_03_DOM_YM_AM.txt
  * 2020_08_03_DOM_YM_FD.txt
  * 2020_08_03_DXD_YM_AM.txt
  * 2020_08_03_DXD_YM_FD.txt

  GAM files (not included because they can be generated from script):
  * 2020_08_03_GAM_YA.rds 
  * 2020_08_03_GAM_YAZ.rds
  * 2020_08_03_GAM_YW.rds
  * 2020_08_03_GAM_YWZ.rds

  Data files (included in archive already, used in line 122 to import dataset):
  * 2020_08_03_data_collected_full.txt
  
  Graphs:
  * 2020_08_03_YM_AM_transition_(Figure_2).pdf" (Figure 2, .PDF)
  * 2020_08_03_YM_AM_transition_(Figure_2).png (Figure 2, .PNG
  * 2020_08_03_YM_FD_transition_(Figure_3).pdf (Figure 3, .PDF)
  * 2020_08_03_YM_FD_transition_(Figure_3).png (Figure 3, .PNG)
  * 2020_08_03_YM_AM_transition_COA_(SuppFig1).pdf" (Supplementary Figure 1, .PDF)
  * 2020_08_03_YM_AM_transition_COA_(SuppFig1).png ((Supplementary Figure 1, .PNG
  * 2020_08_03_YM_FD_transition_COA_(SuppFig2).pdf ((Supplementary Figure 2, .PDF)
  * 2020_08_03_YM_FD_transition_COA_(SuppFig2).png ((Supplementary Figure 2, .PNG)

 
